# Supplementary material for: Clinical outcomes-dependent IgG epitope profiling in HTLV-1 reveals differential recognition of pathogen-derived antigens
Source: Front Immunol. 2026 Feb 25;17:1755133. doi: 10.3389/fimmu.2026.1755133 (PMC12975881; doi:10.3389/fimmu.2026.1755133)
Supplement: Supplementary file 1 [file Table1.xlsx]

## Sheet: All evaluated epitopes
Supplementary Table S1 — Tab 1 of 2. List of all 4,345 evaluated pathogen-derived epitopes. Columns include: the epitope ID according to the IEDB database (with or without embedded hyperlink for reference), the source molecule name, the source organism name, and the corresponding organism identifier (NCBI Taxonomy ID).
Epitope ID	Epitope ID	Source Molecule Name	Source Organism Name	Source Organism ID
34	34	B13 antigen	Trypanosoma cruzi	5693
52	52	Merozoite surface antigen 2	Plasmodium falciparum	5833
56	56	Envelope glycoprotein 2	Hepacivirus C	11103
58	58	Polyprotein	Hepacivirus C	11103
58	58	Polyprotein	Hepacivirus C	11103
60	60	6 kDa early secretory antigenic target	Mycobacterium tuberculosis	1773
66	66	6 kDa early secretory antigenic target	Mycobacterium tuberculosis	1773
76	76	Genome polyprotein	Hepatitis C virus subtype 1b	11103
78	78	HCV-1	hepatitis C virus genotype 1a	11103
82	82	Genome polyprotein	hepatitis C virus genotype 1a	11103
92	92	Polyprotein	Hepatitis C virus subtype 1b	11103
101	101	Nucleoprotein	Andes virus CHI-7913	1980456
103	103	Polyprotein	Hepacivirus C	11103
103	103	Polyprotein	Hepacivirus C	11103
153	153	Secreted antigen 85-B fbpB (85B) (antigen 85 complex B) (Mycolyl transferase 85B) (Fibronectin-binding protein B) (Extracellular alpha-antigen)	Mycobacterium tuberculosis H37Rv	1773
165	165	Fimbrillin	Porphyromonas gingivalis	837
165	165	Fimbrillin	Porphyromonas gingivalis	837
165	165	Fimbrillin	Porphyromonas gingivalis	837
187	187	ESAT-6-like protein esxB	Mycobacterium tuberculosis	1773
189	189	10 kDa culture filtrate antigen esxb (lhp) (cfp10)	Mycobacterium tuberculosis H37Rv	1773
189	189	10 kDa culture filtrate antigen esxb (lhp) (cfp10)	Mycobacterium tuberculosis H37Rv	1773
223	223	Antigen 85-B precursor (85B) (Extracellular alpha-antigen) (Antigen 85 complex B) (Ag85B) (Mycolyl transferase 85B) (Fibronectin-binding protein B) (30 kDa extracellular protein)	Mycobacterium tuberculosis	1773
244	244	60S acidic ribosomal subunit protein, putative	Leishmania infantum	5671
244	244	60S acidic ribosomal subunit protein, putative	Leishmania infantum	5671
252	252	Genome polyprotein	Hepatitis C virus subtype 1b	11103
283	283	Polyprotein	Hepatitis C virus subtype 2b	11103
293	293	Lipoprotein, 15 kDa (tpp15)	Treponema pallidum subsp. pallidum str. Nichols	160
294	294	Lipoprotein, 15 kDa (tpp15)	Treponema pallidum subsp. pallidum str. Nichols	160
294	294	Lipoprotein, 15 kDa (tpp15)	Treponema pallidum subsp. pallidum str. Nichols	160
306	306	Spike glycoprotein precursor	SARS coronavirus Tor2	10002316
307	307	E2 glycoprotein precursor	SARS coronavirus Tor2	10002316
327	327	ESAT-6-like protein esxB	Mycobacterium tuberculosis	1773
379	379	Flagellar filament 41 kDa core protein	Borreliella burgdorferi	139
379	379	Flagellar filament 41 kDa core protein	Borreliella burgdorferi	139
379	379	Flagellar filament 41 kDa core protein	Borreliella burgdorferi	139
382	382	Polyprotein	Hepatitis C virus genotype 3	11103
383	383	Genome polyprotein	Hepatitis C virus genotype 3	11103
383	383	Genome polyprotein	Hepatitis C virus genotype 3	11103
383	383	Genome polyprotein	Hepatitis C virus genotype 3	11103
384	384	Genome polyprotein	hepatitis C virus genotype 1a	11103
384	384	Genome polyprotein	hepatitis C virus genotype 1a	11103
384	384	Genome polyprotein	hepatitis C virus genotype 1a	11103
398	398	HCV-1	hepatitis C virus genotype 1a	11103
419	419	Polyprotein	Hepacivirus C	11103
422	422	Genome polyprotein	Hepatitis C virus (isolate 1)	11103
428	428	Glycoprotein H precursor	Human herpesvirus 5 strain AD169	10359
462	462	E2 glycoprotein precursor	SARS coronavirus Tor2	10002316
462	462	E2 glycoprotein precursor	SARS coronavirus Tor2	10002316
465	465	Polyprotein	Hepacivirus C	11103
475	475	N protein	SARS coronavirus Urbani	10002316
475	475	N protein	SARS coronavirus Urbani	10002316
479	479	DnaK	Mycobacterium tuberculosis	1773
512	512	Outer surface protein A precursor	Borreliella burgdorferi ZS7	139
525	525	Spike glycoprotein precursor	SARS coronavirus Tor2	10002316
525	525	Spike glycoprotein precursor	SARS coronavirus Tor2	10002316
568	568	Polyprotein precursor	Hepatitis C virus subtype 1b	11103
568	568	Polyprotein precursor	Hepatitis C virus subtype 1b	11103
570	570	Hemagglutinin	Influenza A virus	11320
589	589	Genome polyprotein	Hepatitis C virus subtype 1b	11103
595	595	Lipoprotein, 15 kDa (tpp15)	Treponema pallidum subsp. pallidum str. Nichols	160
596	596	Lipoprotein, 15 kDa (tpp15)	Treponema pallidum subsp. pallidum str. Nichols	160
596	596	Lipoprotein, 15 kDa (tpp15)	Treponema pallidum subsp. pallidum str. Nichols	160
599	599	Genome polyprotein	Hepatitis C virus subtype 2a	11103
600	600	Nonstructural protein 5	Hepatitis C virus subtype 2b	11103
623	623	Lipoprotein, 15 kDa (tpp15)	Treponema pallidum subsp. pallidum str. Nichols	160
639	639	N protein	Puumala virus Kazan	1980486
652	652	Genome polyprotein	Hepatitis C virus genotype 3	11103
655	655	ESAT-6-like protein esxB	Mycobacterium tuberculosis	1773
677	677	Nucleoprotein	Puumala virus sotkamo/v-2969/81	1980486
717	717	Core protein	Hepatitis C virus (isolate H)	11103
723	723	Nucleoprotein	Andes virus CHI-7913	1980456
744	744	Large delta antigen (p27) (HDAg-L)	Hepatitis delta virus	12475
752	752	Flagellar filament 41 kDa core protein	Borreliella burgdorferi B31	139
798	798	Hemagglutinin	Influenza A virus	11320
799	799	Epstein-Barr nuclear antigen 1	Human herpesvirus 4 strain B95-8	10376
800	800	Lipoprotein, 15 kDa (tpp15)	Treponema pallidum subsp. pallidum str. Nichols	160
800	800	Lipoprotein, 15 kDa (tpp15)	Treponema pallidum subsp. pallidum str. Nichols	160
801	801	Lipoprotein, 15 kDa (tpp15)	Treponema pallidum subsp. pallidum str. Nichols	160
805	805	Polyprotein	Hepacivirus C	11103
809	809	Genome polyprotein	Hepatitis C virus (isolate 1)	11103
819	819	DnaK	Mycobacterium tuberculosis	1773
843	843	Flagellar repetitive antigen protein	Trypanosoma cruzi	5693
848	848	Genome polyprotein	hepatitis C virus genotype 1a	11103
848	848	Genome polyprotein	hepatitis C virus genotype 1a	11103
870	870	HCV-1	hepatitis C virus genotype 1a	11103
873	873	Antigen 332	Plasmodium falciparum	5833
876	876	Ribosomal protein P-JL5	Trypanosoma cruzi	5693
876	876	Ribosomal protein P-JL5	Trypanosoma cruzi	5693
876	876	Ribosomal protein P-JL5	Trypanosoma cruzi	5693
876	876	Ribosomal protein P-JL5	Trypanosoma cruzi	5693
876	876	Ribosomal protein P-JL5	Trypanosoma cruzi	5693
876	876	Ribosomal protein P-JL5	Trypanosoma cruzi	5693
881	881	Nucleoprotein	Puumala virus sotkamo/v-2969/81	1980486
884	884	RESA	Plasmodium falciparum	5833
884	884	RESA	Plasmodium falciparum	5833
886	886	Ring-infected erythrocyte surface antigen precursor	Plasmodium falciparum	5833
948	948	DnaK	Mycobacterium tuberculosis	1773
968	968	Genome polyprotein	Hepatitis C virus genotype 3	11103
986	986	Heat shock 70 kDa protein	Trypanosoma cruzi	5693
1022	1022	Flagellar repetitive antigen protein	Trypanosoma cruzi	5693
1022	1022	Flagellar repetitive antigen protein	Trypanosoma cruzi	5693
1063	1063	Genome polyprotein	Dengue virus 2 Jamaica/1409/1983	12637
1064	1064	Envelope glycoprotein	Dengue virus 2 Jamaica/1409/1983	12637
1115	1115	Surface antigen PHGST#5	Trypanosoma cruzi	5693
1116	1116	Trans-sialidase	Trypanosoma cruzi strain CL Brener	5693
1135	1135	HCV-1	hepatitis C virus genotype 1a	11103
1135	1135	HCV-1	hepatitis C virus genotype 1a	11103
1146	1146	Nucleoprotein	Puumala virus sotkamo/v-2969/81	1980486
1157	1157	Hypothetical protein, conserved	Trypanosoma cruzi	5693
1165	1165	Outer surface protein C precursor	Borreliella burgdorferi	139
1171	1171	Mucin-like protein	Trypanosoma cruzi	5693
1189	1189	Genome polyprotein	Hepatitis C virus (isolate H)	11103
1197	1197	Phosphate-binding protein PstS 1 precursor	Mycobacterium tuberculosis	1773
1248	1248	Polyprotein	Hepacivirus C	11103
1258	1258	Polyprotein	Hepatitis C virus subtype 1b	11103
1258	1258	Polyprotein	Hepatitis C virus subtype 1b	11103
1259	1259	Polyprotein	Hepacivirus C	11103
1259	1259	Polyprotein	Hepacivirus C	11103
1263	1263	Polyprotein	Hepatitis C virus subtype 1b	11103
1263	1263	Polyprotein	Hepatitis C virus subtype 1b	11103
1266	1266	Polyprotein	Hepacivirus C	11103
1276	1276	Nonstructural protein	hepatitis C virus genotype 1a	11103
1277	1277	Polyprotein	Hepatitis C virus subtype 1b	11103
1277	1277	Polyprotein	Hepatitis C virus subtype 1b	11103
1295	1295	Nucleocapsid phosphoprotein [Severe acute respiratory syndrome coronavirus 2]	Severe acute respiratory syndrome coronavirus 2	2697049
1295	1295	Nucleocapsid phosphoprotein [Severe acute respiratory syndrome coronavirus 2]	Severe acute respiratory syndrome coronavirus 2	2697049
1299	1299	Nucleoprotein	Puumala virus sotkamo/v-2969/81	1980486
1379	1379	Flagellar filament 41 kDa core protein	Borreliella burgdorferi B31	139
1385	1385	Lipoprotein, 15 kDa (tpp15)	Treponema pallidum subsp. pallidum str. Nichols	160
1386	1386	Lipoprotein, 15 kDa (tpp15)	Treponema pallidum subsp. pallidum str. Nichols	160
1390	1390	Cysteine protease	Leishmania aethiopica	5667
1425	1425	Structural viral protein	Paslahepevirus balayani	1678143
1433	1433	EBNA-1 protein	Human gammaherpesvirus 4	10376
1433	1433	EBNA-1 protein	Human gammaherpesvirus 4	10376
1433	1433	EBNA-1 protein	Human gammaherpesvirus 4	10376
1434	1434	EBNA-1	Human herpesvirus 4 type 1	10376
1439	1439	Genome polyprotein	Hepatitis C virus (isolate H)	11103
1460	1460	E2 glycoprotein precursor	SARS coronavirus Tor2	10002316
1460	1460	E2 glycoprotein precursor	SARS coronavirus Tor2	10002316
1522	1522	Antigen 85-A precursor	Mycobacterium tuberculosis	1773
1532	1532	Structural protein	Paslahepevirus balayani	1678143
1533	1533	Structural protein 2 precursor	Hepatitis E virus (strain Burma)	1678143
1533	1533	Structural protein 2 precursor	Hepatitis E virus (strain Burma)	1678143
1534	1534	Structural protein 2 precursor	Hepatitis E virus (strain Burma)	1678143
1534	1534	Structural protein 2 precursor	Hepatitis E virus (strain Burma)	1678143
1544	1544	Secreted antigen 85-B fbpB (85B) (antigen 85 complex B) (Mycolyl transferase 85B) (Fibronectin-binding protein B) (Extracellular alpha-antigen)	Mycobacterium tuberculosis H37Rv	1773
1548	1548	HCV-1	hepatitis C virus genotype 1a	11103
1552	1552	Membrane protein	SARS-CoV1	10002316
1625	1625	Genome polyprotein	hepatitis C virus genotype 1a	11103
1634	1634	DnaK	Mycobacterium tuberculosis	1773
1646	1646	Structural protein 2 precursor	Hepatitis E virus (strain Burma)	1678143
1670	1670	Protein lsr2 precursor	Mycobacterium leprae	1769
1676	1676	DnaK	Mycobacterium tuberculosis	1773
1705	1705	HCV-1	hepatitis C virus genotype 1a	11103
1718	1718	HCV-1	hepatitis C virus genotype 1a	11103
1763	1763	Genome polyprotein	Hepatitis C virus subtype 2b	11103
1799	1799	X protein	Hepatitis B virus	10407
1832	1832	Protein E7	Human papillomavirus type 16	337041
1850	1850	Glutathione S-transferase (GST class-sigma) (Major allergen Bla g 5)	Blattella germanica	6973
1860	1860	E2 glycoprotein precursor	SARS coronavirus Tor2	10002316
1861	1861	Major surface glycoprotein G	Human respiratory syncytial virus A2	11250
1880	1880	Protein lsr2 precursor	Mycobacterium leprae	1769
1901	1901	MBP Protein	Homo sapiens	9606
1910	1910	FIM3	Bordetella pertussis	520
1923	1923	Polyprotein	Dengue virus type 3	12637
1948	1948	Genome polyprotein	Hepatitis C virus subtype 1b	11103
1951	1951	Polyprotein [Hepatitis C virus subtype 1a]	hepatitis C virus genotype 1a	11103
1952	1952	HCV-1	hepatitis C virus genotype 1a	11103
1952	1952	HCV-1	hepatitis C virus genotype 1a	11103
1952	1952	HCV-1	hepatitis C virus genotype 1a	11103
1952	1952	HCV-1	hepatitis C virus genotype 1a	11103
1952	1952	HCV-1	hepatitis C virus genotype 1a	11103
1952	1952	HCV-1	hepatitis C virus genotype 1a	11103
1952	1952	HCV-1	hepatitis C virus genotype 1a	11103
1952	1952	HCV-1	hepatitis C virus genotype 1a	11103
1952	1952	HCV-1	hepatitis C virus genotype 1a	11103
1967	1967	60 kDa chaperonin	Orientia tsutsugamushi	784
1982	1982	Genome polyprotein	Hepatitis C virus subtype 1b	11103
1995	1995	Genome polyprotein	Hepacivirus C	11103
2045	2045	Structural protein	Paslahepevirus balayani	1678143
2045	2045	Structural protein	Paslahepevirus balayani	1678143
2046	2046	Genome polyprotein	Hepatitis C virus subtype 1b	11103
2053	2053	E2 glycoprotein precursor	SARS coronavirus Tor2	10002316
2053	2053	E2 glycoprotein precursor	SARS coronavirus Tor2	10002316
2053	2053	E2 glycoprotein precursor	SARS coronavirus Tor2	10002316
2092	2092	E2 glycoprotein precursor	SARS coronavirus Tor2	10002316
2092	2092	E2 glycoprotein precursor	SARS coronavirus Tor2	10002316
2158	2158	Minor capsid protein VP1	Human parvovirus B19	1511900
2198	2198	FIM3	Bordetella pertussis	520
2207	2207	Flagellar filament 41 kDa core protein	Borreliella burgdorferi B31	139
2207	2207	Flagellar filament 41 kDa core protein	Borreliella burgdorferi B31	139
2207	2207	Flagellar filament 41 kDa core protein	Borreliella burgdorferi B31	139
2207	2207	Flagellar filament 41 kDa core protein	Borreliella burgdorferi B31	139
2207	2207	Flagellar filament 41 kDa core protein	Borreliella burgdorferi B31	139
2207	2207	Flagellar filament 41 kDa core protein	Borreliella burgdorferi B31	139
2207	2207	Flagellar filament 41 kDa core protein	Borreliella burgdorferi B31	139
2207	2207	Flagellar filament 41 kDa core protein	Borreliella burgdorferi B31	139
2207	2207	Flagellar filament 41 kDa core protein	Borreliella burgdorferi B31	139
2237	2237	Genome polyprotein	Hepatitis C virus subtype 1b	11103
2246	2246	NS1	Dengue virus 2 Puerto Rico/PR159-S1/1969	12637
2250	2250	Genome polyprotein	Hepatitis C virus subtype 1b	11103
2253	2253	Envelope glycoprotein	Dengue virus type 2	12637
2253	2253	Envelope glycoprotein	Dengue virus type 2	12637
2261	2261	18 kDa antigen	Mycobacterium leprae	1769
2289	2289	HCV-1	Hepacivirus C	11103
2289	2289	HCV-1	Hepacivirus C	11103
2309	2309	ABC transporter ATP-binding protein	Staphylococcus aureus subsp. aureus MRSA252	1280
2309	2309	ABC transporter ATP-binding protein	Staphylococcus aureus subsp. aureus MRSA252	1280
2312	2312	10 kDa chaperonin	Mycobacterium leprae TN	1769
2314	2314	Genome polyprotein	Hepatitis C virus (isolate H)	11103
2316	2316	Genome polyprotein	Hepacivirus C	11103
2322	2322	Hemagglutinin glycoprotein	Measles virus strain Edmonston	11234
2365	2365	Genome polyprotein	Hepatitis C virus genotype 3	11103
2378	2378	Genome polyprotein	Hepatitis C virus subtype 1b	11103
2380	2380	Genome polyprotein	hepatitis C virus genotype 1a	11103
2433	2433	Nucleocapsid protein	SARS coronavirus BJ01	10002316
2433	2433	Nucleocapsid protein	SARS coronavirus BJ01	10002316
2459	2459	Lipoprotein, 15 kDa (tpp15)	Treponema pallidum subsp. pallidum str. Nichols	160
2484	2484	HCV-1	hepatitis C virus genotype 1a	11103
2566	2566	Nonstructural protein	Hepacivirus C	11103
2566	2566	Nonstructural protein	Hepacivirus C	11103
2573	2573	Polyprotein	Hepatitis C virus subtype 1b	11103
2573	2573	Polyprotein	Hepatitis C virus subtype 1b	11103
2573	2573	Polyprotein	Hepatitis C virus subtype 1b	11103
2573	2573	Polyprotein	Hepatitis C virus subtype 1b	11103
2573	2573	Polyprotein	Hepatitis C virus subtype 1b	11103
2573	2573	Polyprotein	Hepatitis C virus subtype 1b	11103
2598	2598	Hemagglutinin glycoprotein	Measles virus strain Edmonston	11234
2612	2612	Envelope protein	Dengue virus 2 Jamaica/1409/1983	12637
2612	2612	Envelope protein	Dengue virus 2 Jamaica/1409/1983	12637
2612	2612	Envelope protein	Dengue virus 2 Jamaica/1409/1983	12637
2623	2623	Polyprotein	Hepatitis C virus subtype 1b	11103
2624	2624	Polyprotein	Hepatitis C virus subtype 2b	11103
2625	2625	Polyprotein	Hepatitis C virus subtype 1b	11103
2625	2625	Polyprotein	Hepatitis C virus subtype 1b	11103
2625	2625	Polyprotein	Hepatitis C virus subtype 1b	11103
2625	2625	Polyprotein	Hepatitis C virus subtype 1b	11103
2701	2701	Lipoprotein, 15 kDa (tpp15)	Treponema pallidum subsp. pallidum str. Nichols	160
2725	2725	Lipoprotein, 15 kDa (tpp15)	Treponema pallidum subsp. pallidum str. Nichols	160
2769	2769	Spike glycoprotein precursor	SARS-CoV1	10002316
2854	2854	Polyprotein	Hepacivirus C	11103
2899	2899	Polyprotein	Hepatitis C virus (isolate H77)	11103
2901	2901	Polyprotein	Hepatitis C virus genotype 1	11103
2902	2902	Genome polyprotein	Hepatitis C virus (isolate H)	11103
2902	2902	Genome polyprotein	Hepatitis C virus (isolate H)	11103
2902	2902	Genome polyprotein	Hepatitis C virus (isolate H)	11103
2936	2936	Structural protein	Hepatitis C virus isolate HC-J4	11103
2979	2979	Polyprotein	Hepatitis C virus genotype 3	11103
2991	2991	Polyprotein	Hepatitis C virus subtype 1b	11103
2992	2992	Polyprotein	Hepatitis C virus subtype 1b	11103
3017	3017	Polyprotein	Hepacivirus C	11103
3018	3018	Polyprotein	Hepatitis C virus subtype 1b	11103
3018	3018	Polyprotein	Hepatitis C virus subtype 1b	11103
3053	3053	Pertussis toxin subunit 1 precursor	Bordetella pertussis	520
3076	3076	Hypothetical protein sars3a	SARS-CoV1	10002316
3076	3076	Hypothetical protein sars3a	SARS-CoV1	10002316
3081	3081	LOW MOLECULAR WEIGHT PROTEIN ANTIGEN 7 ESXH (10 kDa ANTIGEN) (CFP-7) (PROTEIN TB10.4)	Mycobacterium tuberculosis	1773
3092	3092	Envelope glycoprotein	Dengue virus 2 Jamaica/1409/1983	12637
3127	3127	Antigen 85-B precursor	Mycobacterium leprae	1769
3176	3176	Spike glycoprotein precursor	SARS-CoV1	10002316
3236	3236	Fusion glycoprotein F0 precursor	Measles virus strain Edmonston	11234
3245	3245	Glucosyltransferase	Streptococcus mutans	1309
3245	3245	Glucosyltransferase	Streptococcus mutans	1309
3274	3274	Glycoprotein B	Human betaherpesvirus 5	10359
3274	3274	Glycoprotein B	Human betaherpesvirus 5	10359
3288	3288	Circumsporozoite protein	Plasmodium vivax	5855
3289	3289	Circumsporozoite protein	Plasmodium vivax	5855
3289	3289	Circumsporozoite protein	Plasmodium vivax	5855
3290	3290	Circumsporozoite protein	Plasmodium vivax	5855
3290	3290	Circumsporozoite protein	Plasmodium vivax	5855
3295	3295	Circumsporozoite protein	Plasmodium vivax	5855
3295	3295	Circumsporozoite protein	Plasmodium vivax	5855
3301	3301	HCV-1	Hepacivirus C	11103
3301	3301	HCV-1	Hepacivirus C	11103
3301	3301	HCV-1	Hepacivirus C	11103
3301	3301	HCV-1	Hepacivirus C	11103
3325	3325	Nucleocapsid protein	SARS coronavirus BJ01	10002316
3341	3341	Flagellar filament 41 kDa core protein	Borreliella burgdorferi	139
3350	3350	Basic membrane protein A precursor (Immunodominant antigen P39)	Borreliella burgdorferi	139
3367	3367	101 kDa malaria antigen	Plasmodium falciparum	5833
3392	3392	Spike glycoprotein precursor	SARS-CoV1	10002316
3399	3399	Secreted antigen 85-B fbpB (85B) (antigen 85 complex B) (Mycolyl transferase 85B) (Fibronectin-binding protein B) (Extracellular alpha-antigen)	Mycobacterium tuberculosis H37Rv	1773
3402	3402	Antigen 85-A precursor	Mycobacterium tuberculosis	1773
3405	3405	Genome polyprotein	Coxsackievirus B4 (strain JVB / Benschoten / New York/51)	138949
3476	3476	Structural protein 2 precursor	Hepatitis E virus (strain Burma)	1678143
3476	3476	Structural protein 2 precursor	Hepatitis E virus (strain Burma)	1678143
3495	3495	Genome polyprotein	Hepatitis C virus (isolate 1)	11103
3505	3505	Phosphate-binding protein PstS 1 precursor	Mycobacterium tuberculosis	1773
3507	3507	Genome polyprotein	Hepatitis C virus subtype 2b	11103
3507	3507	Genome polyprotein	Hepatitis C virus subtype 2b	11103
3507	3507	Genome polyprotein	Hepatitis C virus subtype 2b	11103
3507	3507	Genome polyprotein	Hepatitis C virus subtype 2b	11103
3507	3507	Genome polyprotein	Hepatitis C virus subtype 2b	11103
3507	3507	Genome polyprotein	Hepatitis C virus subtype 2b	11103
3508	3508	Genome polyprotein	Hepatitis C virus subtype 2a	11103
3518	3518	Genome polyprotein	Hepatitis C virus genotype 3	11103
3518	3518	Genome polyprotein	Hepatitis C virus genotype 3	11103
3524	3524	Genome polyprotein	Hepatitis C virus subtype 1b	11103
3525	3525	Genome polyprotein	Hepatitis C virus subtype 1b	11103
3525	3525	Genome polyprotein	Hepatitis C virus subtype 1b	11103
3525	3525	Genome polyprotein	Hepatitis C virus subtype 1b	11103
3525	3525	Genome polyprotein	Hepatitis C virus subtype 1b	11103
3525	3525	Genome polyprotein	Hepatitis C virus subtype 1b	11103
3525	3525	Genome polyprotein	Hepatitis C virus subtype 1b	11103
3526	3526	Genome polyprotein	Hepatitis C virus subtype 1b	11103
3540	3540	Merozoite surface protein 2	Plasmodium falciparum FC27/Papua New Guinea	5833
3556	3556	Genome polyprotein	hepatitis C virus genotype 1a	11103
3567	3567	Large delta antigen (p27) (HDAg-L)	Hepatitis delta virus	12475
3592	3592	Precursor polyprotein	Hepatitis C virus subtype 1b	11103
3592	3592	Precursor polyprotein	Hepatitis C virus subtype 1b	11103
3592	3592	Precursor polyprotein	Hepatitis C virus subtype 1b	11103
3592	3592	Precursor polyprotein	Hepatitis C virus subtype 1b	11103
3592	3592	Precursor polyprotein	Hepatitis C virus subtype 1b	11103
3650	3650	Structural protein 2 precursor	Hepatitis E virus (strain Burma)	1678143
3652	3652	LANA	Human gammaherpesvirus 8	37296
3652	3652	LANA	Human gammaherpesvirus 8	37296
3654	3654	Nucleoside-triphosphatase 2 precursor	Toxoplasma gondii	5811
3654	3654	Nucleoside-triphosphatase 2 precursor	Toxoplasma gondii	5811
3655	3655	Nucleoside-triphosphatase 1 precursor	Toxoplasma gondii	5811
3655	3655	Nucleoside-triphosphatase 1 precursor	Toxoplasma gondii	5811
3655	3655	Nucleoside-triphosphatase 1 precursor	Toxoplasma gondii	5811
3656	3656	Protective recombinant antigen	Taenia crassiceps Strain ORF	6207
3683	3683	Envelope glycoprotein(gp21, gp46) - human T-cell lymphotropic virus type 1	Human T-cell leukemia virus type I	194440
3683	3683	Envelope glycoprotein(gp21, gp46) - human T-cell lymphotropic virus type 1	Human T-cell leukemia virus type I	194440
3683	3683	Envelope glycoprotein(gp21, gp46) - human T-cell lymphotropic virus type 1	Human T-cell leukemia virus type I	194440
3683	3683	Envelope glycoprotein(gp21, gp46) - human T-cell lymphotropic virus type 1	Human T-cell leukemia virus type I	194440
3683	3683	Envelope glycoprotein(gp21, gp46) - human T-cell lymphotropic virus type 1	Human T-cell leukemia virus type I	194440
3683	3683	Envelope glycoprotein(gp21, gp46) - human T-cell lymphotropic virus type 1	Human T-cell leukemia virus type I	194440
3683	3683	Envelope glycoprotein(gp21, gp46) - human T-cell lymphotropic virus type 1	Human T-cell leukemia virus type I	194440
3683	3683	Envelope glycoprotein(gp21, gp46) - human T-cell lymphotropic virus type 1	Human T-cell leukemia virus type I	194440
3686	3686	Genome polyprotein	Hepatitis C virus subtype 2b	11103
3687	3687	Polyprotein	Hepatitis C virus subtype 2a	11103
3697	3697	Polyprotein	Hepacivirus C	11103
3702	3702	Envelope glycoprotein gp63 precursor	Human T-lymphotropic virus 2	194441
3702	3702	Envelope glycoprotein gp63 precursor	Human T-lymphotropic virus 2	194441
3779	3779	Nucleoprotein	SARS-CoV1	10002316
3779	3779	Nucleoprotein	SARS-CoV1	10002316
3779	3779	Nucleoprotein	SARS-CoV1	10002316
3820	3820	Flagellar filament 41 kDa core protein	Borreliella burgdorferi	139
3862	3862	Polyprotein	Hepatitis C virus subtype 2b	11103
3883	3883	Polyprotein	Hepacivirus C	11103
3883	3883	Polyprotein	Hepacivirus C	11103
3938	3938	Genome polyprotein	Hepatitis C virus subtype 1b	11103
3958	3958	Nucleocapsid phosphoprotein [Severe acute respiratory syndrome coronavirus 2]	Severe acute respiratory syndrome coronavirus 2	2697049
3958	3958	Nucleocapsid phosphoprotein [Severe acute respiratory syndrome coronavirus 2]	Severe acute respiratory syndrome coronavirus 2	2697049
3973	3973	Genome polyprotein	Hepatitis C virus subtype 1b	11103
3982	3982	Spike glycoprotein	Severe acute respiratory syndrome coronavirus 2	2697049
3983	3983	E2 glycoprotein precursor	SARS coronavirus Tor2	10002316
3995	3995	E2 and E1 polyprotein	Rubella virus	2846071
4021	4021	Polyprotein	Hepacivirus C	11103
4022	4022	Core protein	Hepacivirus C	11103
4023	4023	Polyprotein precursor	Hepacivirus C	11103
4023	4023	Polyprotein precursor	Hepacivirus C	11103
4024	4024	Polyprotein	Hepacivirus C	11103
4024	4024	Polyprotein	Hepacivirus C	11103
4035	4035	Nucleoprotein	SARS-CoV1	10002316
4035	4035	Nucleoprotein	SARS-CoV1	10002316
4059	4059	Genome polyprotein	Hepatitis C virus subtype 2a	11103
4059	4059	Genome polyprotein	Hepatitis C virus subtype 2a	11103
4071	4071	Genome polyprotein	Hepatitis C virus subtype 1b	11103
4079	4079	Genome polyprotein	Hepatitis C virus subtype 1b AD78	11103
4089	4089	60 kDa chaperonin	Orientia tsutsugamushi	784
4091	4091	Genome polyprotein	Hepatitis C virus genotype 3	11103
4098	4098	Envelope glycoprotein gp63 precursor	Human T-lymphotropic virus 2	194441
4132	4132	10 kDa chaperonin	Mycobacterium leprae	1769
4180	4180	Genome polyprotein	Hepatitis C virus subtype 1b	11103
4181	4181	HCV-1	hepatitis C virus genotype 1a	11103
4181	4181	HCV-1	hepatitis C virus genotype 1a	11103
4181	4181	HCV-1	hepatitis C virus genotype 1a	11103
4181	4181	HCV-1	hepatitis C virus genotype 1a	11103
4181	4181	HCV-1	hepatitis C virus genotype 1a	11103
4181	4181	HCV-1	hepatitis C virus genotype 1a	11103
4181	4181	HCV-1	hepatitis C virus genotype 1a	11103
4181	4181	HCV-1	hepatitis C virus genotype 1a	11103
4181	4181	HCV-1	hepatitis C virus genotype 1a	11103
4181	4181	HCV-1	hepatitis C virus genotype 1a	11103
4181	4181	HCV-1	hepatitis C virus genotype 1a	11103
4184	4184	HCV-1	hepatitis C virus genotype 1a	11103
4221	4221	N protein	Puumala virus Kazan	1980486
4247	4247	Polyprotein	Hepacivirus C	11103
4248	4248	Genome polyprotein	Hepatitis C virus (isolate 1)	11103
4249	4249	Genome polyprotein	Hepatitis C virus (isolate H)	11103
4249	4249	Genome polyprotein	Hepatitis C virus (isolate H)	11103
4249	4249	Genome polyprotein	Hepatitis C virus (isolate H)	11103
4249	4249	Genome polyprotein	Hepatitis C virus (isolate H)	11103
4249	4249	Genome polyprotein	Hepatitis C virus (isolate H)	11103
4249	4249	Genome polyprotein	Hepatitis C virus (isolate H)	11103
4249	4249	Genome polyprotein	Hepatitis C virus (isolate H)	11103
4256	4256	Aspartate aminotransferase	Leishmania aethiopica	5667
4260	4260	Structural protein 2 precursor	Hepatitis E virus (strain Burma)	1678143
4268	4268	Large delta antigen (p27) (HDAg-L)	Hepatitis delta virus	12475
4271	4271	60 kDa chaperonin	Orientia tsutsugamushi	784
4273	4273	Polyprotein	Hepacivirus C	11103
4276	4276	HCV-1	hepatitis C virus genotype 1a	11103
4276	4276	HCV-1	hepatitis C virus genotype 1a	11103
4276	4276	HCV-1	hepatitis C virus genotype 1a	11103
4276	4276	HCV-1	hepatitis C virus genotype 1a	11103
4296	4296	Genome polyprotein	Hepatitis C virus subtype 1b	11103
4308	4308	Antigen 85-B precursor	Mycobacterium leprae	1769
4364	4364	DnaK	Mycobacterium tuberculosis	1773
4412	4412	Treponemal membrane protein A	Treponema pallidum	160
4412	4412	Treponemal membrane protein A	Treponema pallidum	160
4417	4417	Merozoite surface protein 1 precursor	Plasmodium falciparum isolate WELLCOME	5833
4424	4424	Polyprotein	Hepacivirus C	11103
4427	4427	Polyprotein	Hepatitis C virus subtype 1b AD78	11103
4438	4438	HCV-1	hepatitis C virus genotype 1a	11103
4467	4467	Genome polyprotein	Human hepatitis A virus Hu/Australia/HM175/1976	12092
4498	4498	Polyprotein	Hepatitis C virus subtype 1b	11103
4537	4537	Nucleoprotein	Borna disease virus	12455
4553	4553	Hemagglutinin HA	Influenza A virus (A/Puerto Rico/8/34/Mount Sinai(H1N1))	11320
4701	4701	Polyprotein	Hepacivirus C	11103
4732	4732	Genome polyprotein	Hepatitis C virus subtype 2a	11103
4733	4733	Polyprotein	Hepatitis C virus subtype 1b	11103
4733	4733	Polyprotein	Hepatitis C virus subtype 1b	11103
4739	4739	M protein, serotype 5 precursor	Streptococcus pyogenes serotype M5	1314
4740	4740	M protein, serotype 24 precursor	Streptococcus pyogenes	1314
4740	4740	M protein, serotype 24 precursor	Streptococcus pyogenes	1314
4759	4759	Structural viral protein	Paslahepevirus balayani	1678143
4759	4759	Structural viral protein	Paslahepevirus balayani	1678143
4770	4770	Lipoprotein, 15 kDa (tpp15)	Treponema pallidum subsp. pallidum str. Nichols	160
4771	4771	Lipoprotein, 15 kDa (tpp15)	Treponema pallidum subsp. pallidum str. Nichols	160
4771	4771	Lipoprotein, 15 kDa (tpp15)	Treponema pallidum subsp. pallidum str. Nichols	160
4782	4782	Nucleocapsid protein	SARS coronavirus BJ01	10002316
4782	4782	Nucleocapsid protein	SARS coronavirus BJ01	10002316
4815	4815	Merozoite surface protein 1	Plasmodium falciparum	5833
4838	4838	Nucleocapsid protein	SARS-CoV1	10002316
4838	4838	Nucleocapsid protein	SARS-CoV1	10002316
4856	4856	FIM3	Bordetella pertussis	520
4870	4870	Genome polyprotein	Hepatitis C virus (isolate 1)	11103
4911	4911	Genome polyprotein	Hepatitis C virus subtype 2a	11103
4912	4912	NS3-4 protein	Hepatitis C virus subtype 2b	11103
4941	4941	Spike glycoprotein precursor	SARS-CoV1	10002316
4949	4949	60 kDa chaperonin	Orientia tsutsugamushi	784
4964	4964	Structural protein 2 precursor	Hepatitis E virus (strain Burma)	1678143
4972	4972	Hemagglutinin precursor	Influenza A virus	11320
4979	4979	Polyprotein precursor	Hepacivirus C	11103
5028	5028	ESAT-6-like protein esxB	Mycobacterium tuberculosis	1773
5029	5029	Genome polyprotein	Hepatitis C virus (isolate H)	11103
5030	5030	HCV-1	hepatitis C virus genotype 1a	11103
5031	5031	Genome polyprotein	Hepacivirus C	11103
5048	5048	Envelope protein	Dengue virus 2 Jamaica/1409/1983	12637
5048	5048	Envelope protein	Dengue virus 2 Jamaica/1409/1983	12637
5054	5054	60 kDa chaperonin (Protein Cpn60) (GroEL protein) (57 kDa chlamydial hypersensitivity antigen) (Heat shock protein 60) (HSP60)	Chlamydia trachomatis	813
5057	5057	Genome polyprotein	Hepatitis C virus subtype 2a	11103
5066	5066	Heat shock 70 kDa protein	Trypanosoma cruzi	5693
5072	5072	60 kDa chaperonin	Orientia tsutsugamushi	784
5130	5130	Core protein	Hepatitis C virus subtype 1b	11103
5130	5130	Core protein	Hepatitis C virus subtype 1b	11103
5130	5130	Core protein	Hepatitis C virus subtype 1b	11103
5132	5132	Polyprotein	Hepatitis C virus subtype 2b	11103
5134	5134	Nucleoprotein	SARS-CoV1	10002316
5134	5134	Nucleoprotein	SARS-CoV1	10002316
5147	5147	Genome polyprotein	Hepatitis C virus subtype 1b	11103
5148	5148	Genome polyprotein	Hepatitis C virus subtype 1b	11103
5205	5205	60 kDa chaperonin	Orientia tsutsugamushi	784
5206	5206	Lipoprotein, 15 kDa (tpp15)	Treponema pallidum subsp. pallidum str. Nichols	160
5207	5207	Lipoprotein, 15 kDa (tpp15)	Treponema pallidum subsp. pallidum str. Nichols	160
5207	5207	Lipoprotein, 15 kDa (tpp15)	Treponema pallidum subsp. pallidum str. Nichols	160
5249	5249	DnaK	Mycobacterium tuberculosis	1773
5270	5270	Genome polyprotein	Hepatitis C virus subtype 1b	11103
5275	5275	Structural protein 2 precursor	Hepatitis E virus (strain Burma)	1678143
5312	5312	Nucleoprotein	Puumala virus sotkamo/v-2969/81	1980486
5313	5313	N protein	Puumala virus Kazan	1980486
5351	5351	10 kDa chaperonin	Mycobacterium bovis T/91/1378	1773
5356	5356	Genome polyprotein	Hepatitis C virus genotype 2	11103
5367	5367	Polyprotein	Hepatitis C virus genotype 3	11103
5368	5368	Polyprotein	Hepatitis C virus genotype 3	11103
5368	5368	Polyprotein	Hepatitis C virus genotype 3	11103
5368	5368	Polyprotein	Hepatitis C virus genotype 3	11103
5380	5380	Genome polyprotein	hepatitis C virus genotype 1a	11103
5431	5431	Nonstructural protein NS4A	Dengue virus 2 Jamaica/1409/1983	12637
5437	5437	Lipoprotein, 15 kDa (tpp15)	Treponema pallidum subsp. pallidum str. Nichols	160
5438	5438	Lipoprotein, 15 kDa (tpp15)	Treponema pallidum subsp. pallidum str. Nichols	160
5438	5438	Lipoprotein, 15 kDa (tpp15)	Treponema pallidum subsp. pallidum str. Nichols	160
5462	5462	Merozoite surface protein 1 precursor	Plasmodium falciparum K1	5833
5472	5472	HCV-1	hepatitis C virus genotype 1a	11103
5472	5472	HCV-1	hepatitis C virus genotype 1a	11103
5472	5472	HCV-1	hepatitis C virus genotype 1a	11103
5472	5472	HCV-1	hepatitis C virus genotype 1a	11103
5472	5472	HCV-1	hepatitis C virus genotype 1a	11103
5472	5472	HCV-1	hepatitis C virus genotype 1a	11103
5472	5472	HCV-1	hepatitis C virus genotype 1a	11103
5472	5472	HCV-1	hepatitis C virus genotype 1a	11103
5472	5472	HCV-1	hepatitis C virus genotype 1a	11103
5472	5472	HCV-1	hepatitis C virus genotype 1a	11103
5484	5484	Genome polyprotein	Hepatitis C virus subtype 1b	11103
5561	5561	Genome polyprotein	Hepatitis C virus (isolate 1)	11103
5561	5561	Genome polyprotein	Hepatitis C virus (isolate 1)	11103
5561	5561	Genome polyprotein	Hepatitis C virus (isolate 1)	11103
5561	5561	Genome polyprotein	Hepatitis C virus (isolate 1)	11103
5569	5569	Immunogenic protein MPB64 precursor	Mycobacterium tuberculosis variant bovis BCG	1773
5569	5569	Immunogenic protein MPB64 precursor	Mycobacterium tuberculosis variant bovis BCG	1773
5645	5645	Envelope protein	Dengue virus 2 Jamaica/1409/1983	12637
5648	5648	Polyprotein	Hepacivirus C	11103
5649	5649	Genome polyprotein	Hepacivirus C	11103
5649	5649	Genome polyprotein	Hepacivirus C	11103
5649	5649	Genome polyprotein	Hepacivirus C	11103
5649	5649	Genome polyprotein	Hepacivirus C	11103
5670	5670	Genome polyprotein	Hepatitis C virus subtype 2b	11103
5674	5674	Envelope glycoprotein	Dengue virus 2 Jamaica/1409/1983	12637
5675	5675	Envelope glycoprotein	Dengue virus 2 Jamaica/1409/1983	12637
5675	5675	Envelope glycoprotein	Dengue virus 2 Jamaica/1409/1983	12637
5675	5675	Envelope glycoprotein	Dengue virus 2 Jamaica/1409/1983	12637
5675	5675	Envelope glycoprotein	Dengue virus 2 Jamaica/1409/1983	12637
5675	5675	Envelope glycoprotein	Dengue virus 2 Jamaica/1409/1983	12637
5675	5675	Envelope glycoprotein	Dengue virus 2 Jamaica/1409/1983	12637
5733	5733	HCV-1	hepatitis C virus genotype 1a	11103
5763	5763	Polyprotein	Hepatitis C virus subtype 1b AD78	11103
5763	5763	Polyprotein	Hepatitis C virus subtype 1b AD78	11103
5763	5763	Polyprotein	Hepatitis C virus subtype 1b AD78	11103
5773	5773	E2 glycoprotein precursor	SARS coronavirus Tor2	10002316
5773	5773	E2 glycoprotein precursor	SARS coronavirus Tor2	10002316
5906	5906	Polyprotein	Hepatitis C virus (isolate H77)	11103
5927	5927	E2 glycoprotein precursor	SARS coronavirus Tor2	10002316
5927	5927	E2 glycoprotein precursor	SARS coronavirus Tor2	10002316
6007	6007	Envelope glycoprotein	Dengue virus 2 Jamaica/1409/1983	12637
6011	6011	Spike glycoprotein precursor	SARS-CoV1	10002316
6011	6011	Spike glycoprotein precursor	SARS-CoV1	10002316
6011	6011	Spike glycoprotein precursor	SARS-CoV1	10002316
6011	6011	Spike glycoprotein precursor	SARS-CoV1	10002316
6040	6040	E2 glycoprotein precursor	SARS coronavirus Tor2	10002316
6040	6040	E2 glycoprotein precursor	SARS coronavirus Tor2	10002316
6040	6040	E2 glycoprotein precursor	SARS coronavirus Tor2	10002316
6059	6059	Genome polyprotein	Hepatitis C virus subtype 1b	11103
6060	6060	Genome polyprotein	Hepatitis C virus subtype 1b	11103
6060	6060	Genome polyprotein	Hepatitis C virus subtype 1b	11103
6060	6060	Genome polyprotein	Hepatitis C virus subtype 1b	11103
6060	6060	Genome polyprotein	Hepatitis C virus subtype 1b	11103
6061	6061	Genome polyprotein	hepatitis C virus genotype 1a	11103
6067	6067	Genome polyprotein	Hepatitis C virus genotype 3	11103
6084	6084	Surface protein	Hepatitis B virus	10407
6099	6099	Polyprotein	Hepacivirus C	11103
6110	6110	E2 glycoprotein precursor	SARS coronavirus Tor2	10002316
6110	6110	E2 glycoprotein precursor	SARS coronavirus Tor2	10002316
6110	6110	E2 glycoprotein precursor	SARS coronavirus Tor2	10002316
6175	6175	Genome polyprotein	Hepatitis C virus subtype 1b	11103
6176	6176	Genome polyprotein	Hepatitis C virus (isolate 6a33)	11103
6176	6176	Genome polyprotein	Hepatitis C virus (isolate 6a33)	11103
6190	6190	60 kDa chaperonin	Orientia tsutsugamushi	784
6215	6215	Envelope glycoprotein	Human T-cell leukemia virus type I	194440
6215	6215	Envelope glycoprotein	Human T-cell leukemia virus type I	194440
6233	6233	Genome polyprotein	Hepatitis C virus genotype 3	11103
6241	6241	Envelope glycoprotein gp63 precursor	Human T-lymphotropic virus 2	194441
6246	6246	Glycoprotein precursor	Andes virus CHI-7913	1980456
6251	6251	Hemagglutinin	Measles morbillivirus	11234
6251	6251	Hemagglutinin	Measles morbillivirus	11234
6286	6286	Polyprotein	Hepacivirus C	11103
6318	6318	Circumsporozoite protein precursor	Plasmodium falciparum	5833
6318	6318	Circumsporozoite protein	Plasmodium falciparum	5833
6321	6321	Antigen 85-A precursor	Mycobacterium tuberculosis H37Rv	1773
6332	6332	Spike glycoprotein precursor	SARS coronavirus Tor2	10002316
6332	6332	Spike glycoprotein precursor	SARS coronavirus Tor2	10002316
6337	6337	Polyprotein	Hepatitis C virus genotype 2	11103
6355	6355	HCV-1	Hepatitis C virus subtype 1b AD78	11103
6365	6365	Genome polyprotein	Hepatitis C virus (isolate H)	11103
6366	6366	HCV-1	hepatitis C virus genotype 1a	11103
6366	6366	HCV-1	hepatitis C virus genotype 1a	11103
6374	6374	Genome polyprotein	Hepatitis C virus (isolate H)	11103
6375	6375	Genome polyprotein	hepatitis C virus genotype 1a	11103
6405	6405	Aspartate aminotransferase	Leishmania aethiopica	5667
6429	6429	Env	Human T-cell leukemia virus type I	194440
6429	6429	Env	Human T-cell leukemia virus type I	194440
6476	6476	Spike glycoprotein precursor	SARS-CoV1	10002316
6482	6482	Epstein-Barr nuclear antigen 1	Human herpesvirus 4 strain B95-8	10376
6484	6484	Envelope glycoprotein	Dengue virus 2 Jamaica/1409/1983	12637
6487	6487	Envelope glycoprotein	Dengue virus type 2	12637
6487	6487	Envelope glycoprotein	Dengue virus type 2	12637
6496	6496	Envelope glycoprotein	Dengue virus type 2	12637
6496	6496	Envelope glycoprotein	Dengue virus type 2	12637
6525	6525	Surface antigen	Hepatitis B virus	10407
6541	6541	Lipoprotein, 15 kDa (tpp15)	Treponema pallidum subsp. pallidum str. Nichols	160
6629	6629	Polyprotein	Hepacivirus C	11103
6632	6632	Core protein	Hepatitis B virus	10407
6657	6657	Vls recombination cassette Vls10	Borrelia garinii Ip90	10000530
6657	6657	Vls recombination cassette Vls11	Borrelia garinii Ip91	10000530
6685	6685	HCV-1	hepatitis C virus genotype 1a	11103
6688	6688	Major surface antigen p30 precursor	Toxoplasma gondii 76K	5811
6742	6742	Glycoprotein precursor	Lymphocytic choriomeningitis mammarenavirus	11623
6743	6743	Glycoprotein polyprotein	Lassa mammarenavirus	11620
6757	6757	Structural protein 2 precursor	Hepatitis E virus (strain Burma)	1678143
6757	6757	Structural protein 2 precursor	Hepatitis E virus (strain Burma)	1678143
6763	6763	Premembrane	Dengue virus type 2	12637
6764	6764	Nucleoprotein	Andes virus CHI-7913	1980456
6824	6824	Genome polyprotein	Hepatitis C virus genotype 3	11103
6825	6825	DnaK	Mycobacterium tuberculosis	1773
6882	6882	Genome polyprotein	Hepacivirus C	11103
6882	6882	Genome polyprotein	Hepacivirus C	11103
6906	6906	Genome polyprotein	Hepatitis C virus subtype 1b	11103
6919	6919	Envelope glycoprotein	Human T-cell leukemia virus type I	194440
6931	6931	Envelope glycoprotein	Dengue virus 2 Jamaica/1409/1983	12637
6983	6983	Outer surface protein C precursor	Borreliella burgdorferi B31	139
6984	6984	Outer surface protein C precursor	Borreliella burgdorferi B31	139
6984	6984	Outer surface protein C precursor	Borreliella burgdorferi B31	139
6984	6984	Outer surface protein C precursor	Borreliella burgdorferi B31	139
6984	6984	Outer surface protein C precursor	Borreliella burgdorferi B31	139
6996	6996	Lipoprotein, 15 kDa (tpp15)	Treponema pallidum subsp. pallidum str. Nichols	160
6997	6997	HCV-1	hepatitis C virus genotype 1a	11103
6997	6997	HCV-1	hepatitis C virus genotype 1a	11103
7001	7001	Genome polyprotein	Hepacivirus C	11103
7003	7003	Genome polyprotein	Hepacivirus C	11103
7016	7016	Polyprotein	Hepacivirus C	11103
7016	7016	Polyprotein	Hepacivirus C	11103
7057	7057	Envelope glycoprotein	Dengue virus 2 Jamaica/1409/1983	12637
7058	7058	Polyprotein	Hepatitis C virus genotype 3	11103
7059	7059	Polyprotein [Hepatitis C virus subtype 1A]	Hepatitis C virus subtype 1A	31646
7061	7061	Polyprotein [Hepatitis C virus subtype 1a]	hepatitis C virus genotype 1a	11103
7062	7062	HCV-1	hepatitis C virus genotype 1a	11103
7062	7062	HCV-1	hepatitis C virus genotype 1a	11103
7062	7062	HCV-1	hepatitis C virus genotype 1a	11103
7062	7062	HCV-1	hepatitis C virus genotype 1a	11103
7063	7063	Genome polyprotein	hepatitis C virus genotype 1a	11103
7064	7064	Spike glycoprotein precursor	SARS coronavirus Tor2	10002316
7064	7064	Spike glycoprotein precursor	SARS coronavirus Tor2	10002316
7128	7128	E2 glycoprotein precursor	SARS coronavirus Tor2	10002316
7128	7128	E2 glycoprotein precursor	SARS coronavirus Tor2	10002316
7155	7155	Polyprotein	GB virus C	1985356
7160	7160	HCV-1	Hepatitis C virus subtype 1b AD78	11103
7160	7160	HCV-1	Hepatitis C virus subtype 1b AD78	11103
7193	7193	Spike glycoprotein precursor	SARS coronavirus Tor2	10002316
7193	7193	Spike glycoprotein precursor	SARS coronavirus Tor2	10002316
7215	7215	Spike glycoprotein precursor	SARS-CoV1	10002316
7217	7217	Spike glycoprotein precursor	SARS coronavirus Tor2	10002316
7217	7217	Spike glycoprotein precursor	SARS coronavirus Tor2	10002316
7217	7217	Spike glycoprotein precursor	SARS coronavirus Tor2	10002316
7243	7243	Genome polyprotein	Hepatitis C virus (isolate H)	11103
7279	7279	Hemagglutinin glycoprotein	Measles virus strain Edmonston	11234
7280	7280	Spike glycoprotein precursor	SARS coronavirus Tor2	10002316
7280	7280	Spike glycoprotein precursor	SARS coronavirus Tor2	10002316
7280	7280	Spike glycoprotein precursor	SARS coronavirus Tor2	10002316
7298	7298	Genome polyprotein	Hepatitis C virus subtype 1b	11103
7311	7311	DnaK	Mycobacterium tuberculosis	1773
7332	7332	Core protein	Hepatitis B virus	10407
7332	7332	Core protein	Hepatitis B virus	10407
7332	7332	Core protein	Hepatitis B virus	10407
7383	7383	Spike glycoprotein precursor	SARS coronavirus Tor2	10002316
7383	7383	Spike glycoprotein precursor	SARS coronavirus Tor2	10002316
7452	7452	Spike glycoprotein precursor	SARS coronavirus Tor2	10002316
7452	7452	Spike glycoprotein precursor	SARS coronavirus Tor2	10002316
7470	7470	Phosphate-binding protein PstS 1 precursor	Mycobacterium tuberculosis	1773
7474	7474	DnaK	Mycobacterium tuberculosis	1773
7488	7488	Lipoprotein, 15 kDa (tpp15)	Treponema pallidum subsp. pallidum str. Nichols	160
7496	7496	Nucleoprotein	Andes virus CHI-7913	1980456
7500	7500	HCV-1	hepatitis C virus genotype 1a	11103
7500	7500	HCV-1	hepatitis C virus genotype 1a	11103
7517	7517	Non-capsid protein NS-1	Human parvovirus B19	1511900
7631	7631	60 kDa chaperonin	Orientia tsutsugamushi	784
7680	7680	18 kDa antigen	Mycobacterium leprae	1769
7682	7682	18 kDa antigen	Mycobacterium leprae	1769
7704	7704	Hemagglutinin glycoprotein	Measles virus strain Edmonston	11234
7763	7763	Liver stage antigen	Plasmodium falciparum	5833
7763	7763	Liver stage antigen	Plasmodium falciparum	5833
7765	7765	Ring-infested erythrocyte surface antigen	Plasmodium falciparum	5833
7777	7777	Epstein-Barr nuclear antigen 1	Human herpesvirus 4 strain B95-8	10376
7777	7777	Epstein-Barr nuclear antigen 1	Human herpesvirus 4 strain B95-8	10376
7778	7778	Genome polyprotein	Hepacivirus C	11103
7778	7778	Genome polyprotein	Hepacivirus C	11103
7778	7778	Genome polyprotein	Hepacivirus C	11103
7778	7778	Genome polyprotein	Hepacivirus C	11103
7803	7803	RESA	Plasmodium falciparum	5833
7803	7803	RESA	Plasmodium falciparum	5833
7808	7808	Nucleoprotein	SARS-CoV1	10002316
7812	7812	Hemagglutinin glycoprotein	Measles virus strain Edmonston	11234
7818	7818	Liver stage antigen	Plasmodium falciparum	5833
7818	7818	Liver stage antigen	Plasmodium falciparum	5833
7850	7850	Pertussis toxin S1 subunit	Bordetella pertussis	520
7890	7890	Replicase polyprotein 1ab	SARS coronavirus Tor2	10002316
7920	7920	Genome polyprotein	Hepatitis C virus genotype 3	11103
7921	7921	Genome polyprotein	Hepatitis C virus subtype 2a	11103
8095	8095	Genome polyprotein	Hepacivirus C	11103
8119	8119	Heat shock protein 90	Candida albicans	5476
8131	8131	LANA	Human gammaherpesvirus 8	37296
8131	8131	LANA	Human gammaherpesvirus 8	37296
8195	8195	Hemagglutinin glycoprotein	Measles morbillivirus	11234
8216	8216	Erythrocyte-binding antigen 175	Plasmodium falciparum	5833
8216	8216	Erythrocyte-binding antigen 175	Plasmodium falciparum	5833
8239	8239	E2 glycoprotein precursor	SARS coronavirus Tor2	10002316
8239	8239	E2 glycoprotein precursor	SARS coronavirus Tor2	10002316
8322	8322	Nucleoprotein	SARS-CoV1	10002316
8324	8324	Spike glycoprotein precursor	SARS-CoV1	10002316
8329	8329	Envelope glycoprotein	Dengue virus 2 Jamaica/1409/1983	12637
8350	8350	Merozoite surface protein 1 precursor	Plasmodium falciparum	5833
8360	8360	DNA gyrase subunit A	Staphylococcus aureus subsp. aureus COL	1280
8360	8360	DNA gyrase subunit A	Staphylococcus aureus subsp. aureus COL	1280
8371	8371	Large delta antigen (p27) (HDAg-L)	Hepatitis delta virus	12475
8391	8391	Lipoprotein, 15 kDa (tpp15)	Treponema pallidum subsp. pallidum str. Nichols	160
8392	8392	Lipoprotein, 15 kDa (tpp15)	Treponema pallidum subsp. pallidum str. Nichols	160
8392	8392	Lipoprotein, 15 kDa (tpp15)	Treponema pallidum subsp. pallidum str. Nichols	160
8396	8396	EBNA-1 protein	Human gammaherpesvirus 4	10376
8408	8408	Genome polyprotein	hepatitis C virus genotype 1a	11103
8409	8409	Genome polyprotein	Hepatitis C virus subtype 1b	11103
8413	8413	Spike glycoprotein precursor	SARS coronavirus Tor2	10002316
8413	8413	Spike glycoprotein precursor	SARS coronavirus Tor2	10002316
8422	8422	E2 glycoprotein precursor	SARS coronavirus Tor2	10002316
8429	8429	Outer surface protein A precursor	Borreliella burgdorferi B31	139
8456	8456	Phosphate-binding protein PstS 1 precursor	Mycobacterium tuberculosis	1773
8475	8475	Circumsporozoite protein	Plasmodium vivax	5855
8494	8494	Genome polyprotein	Hepatitis C virus genotype 3	11103
8503	8503	Envelope glycoprotein G	Human alphaherpesvirus 1 strain 17	10298
8514	8514	Genome polyprotein	Hepatitis C virus genotype 3	11103
8517	8517	Genome polyprotein	Hepacivirus C	11103
8517	8517	Genome polyprotein	Hepacivirus C	11103
8530	8530	Fusion glycoprotein F0 precursor	Measles virus strain Edmonston	11234
8533	8533	60 kDa chaperonin	Orientia tsutsugamushi	784
8544	8544	Gp46	Human T-cell leukemia virus type I	194440
8594	8594	Erythrocyte membrane protein 1	Plasmodium falciparum	5833
8646	8646	PfEMP1 variant 1 of strain MC	Plasmodium falciparum	5833
8647	8647	Urease subunit alpha	Helicobacter pylori	210
8697	8697	Large delta antigen (p27) (HDAg-L)	Hepatitis delta virus	12475
8698	8698	Large delta antigen (p27) (HDAg-L)	Hepatitis delta virus	12475
8698	8698	Large delta antigen (p27) (HDAg-L)	Hepatitis delta virus	12475
8698	8698	Large delta antigen (p27) (HDAg-L)	Hepatitis delta virus	12475
8698	8698	Large delta antigen (p27) (HDAg-L)	Hepatitis delta virus	12475
8774	8774	Genome polyprotein	Hepatitis C virus subtype 1b	11103
8785	8785	Envelope glycoprotein	Human T-cell leukemia virus type I	194440
8785	8785	Envelope glycoprotein	Human T-cell leukemia virus type I	194440
8825	8825	Polyprotein	Hepatitis C virus subtype 1b	11103
8843	8843	Envelope glycoprotein	Dengue virus 2 Jamaica/1409/1983	12637
8865	8865	Polyprotein	Hepatitis C virus genotype 3	11103
8875	8875	Structural protein 2 precursor	Hepatitis E virus (strain Burma)	1678143
8877	8877	Genome polyprotein	Hepacivirus C	11103
8900	8900	10 kDa chaperonin	Mycobacterium tuberculosis	1773
8906	8906	Antigen, p83/100	Borreliella burgdorferi B31	139
8920	8920	M protein, serotype 5 precursor	Streptococcus pyogenes serotype M5	1314
8920	8920	M protein, serotype 5 precursor	Streptococcus pyogenes serotype M5	1314
8939	8939	Hemagglutinin precursor	Influenza A virus	11320
8942	8942	Glutamate-rich protein	Plasmodium falciparum FCB-2	5833
8942	8942	Glutamate-rich protein	Plasmodium falciparum FCB-2	5833
8951	8951	60 kDa chaperonin	Orientia tsutsugamushi	784
8982	8982	Envelope glycoprotein	Dengue virus 2 Jamaica/1409/1983	12637
8982	8982	Envelope glycoprotein	Dengue virus 2 Jamaica/1409/1983	12637
8997	8997	Heat shock 70 kDa protein	Trypanosoma cruzi	5693
9094	9094	E2 glycoprotein precursor	SARS coronavirus Tor2	10002316
9094	9094	E2 glycoprotein precursor	SARS coronavirus Tor2	10002316
9118	9118	FIM3	Bordetella pertussis	520
9136	9136	Nucleoprotein	SARS-CoV1	10002316
9160	9160	HCV-1	hepatitis C virus genotype 1a	11103
9160	9160	HCV-1	hepatitis C virus genotype 1a	11103
9160	9160	HCV-1	hepatitis C virus genotype 1a	11103
9160	9160	HCV-1	hepatitis C virus genotype 1a	11103
9161	9161	Genome polyprotein	Hepatitis C virus subtype 1b	11103
9242	9242	Spike glycoprotein precursor	SARS coronavirus Tor2	10002316
9242	9242	Spike glycoprotein precursor	SARS coronavirus Tor2	10002316
9268	9268	DnaK	Mycobacterium tuberculosis	1773
9281	9281	Hemagglutinin glycoprotein	Measles virus strain Edmonston	11234
9300	9300	M protein, serotype 5 precursor	Streptococcus pyogenes serotype M5	1314
9319	9319	Hemagglutinin	Measles morbillivirus	11234
9365	9365	E2 glycoprotein precursor	SARS coronavirus Tor2	10002316
9365	9365	E2 glycoprotein precursor	SARS coronavirus Tor2	10002316
9402	9402	N protein	Puumala virus Kazan	1980486
9420	9420	Genome polyprotein	Yellow fever virus	11089
9474	9474	PPE family protein	Mycobacterium tuberculosis H37Rv	1773
9480	9480	Replicase polyprotein 1ab	SARS-CoV1	10002316
9511	9511	Genome polyprotein	Hepatitis C virus subtype 2b	11103
9521	9521	60 kDa chaperonin	Orientia tsutsugamushi	784
9541	9541	Structural protein	Paslahepevirus balayani	1678143
9576	9576	HCV-1	hepatitis C virus genotype 1a	11103
9576	9576	HCV-1	hepatitis C virus genotype 1a	11103
9576	9576	HCV-1	hepatitis C virus genotype 1a	11103
9576	9576	HCV-1	hepatitis C virus genotype 1a	11103
9619	9619	Polyprotein precursor	Hepatitis C virus subtype 1b	11103
9619	9619	Polyprotein precursor	Hepatitis C virus subtype 1b	11103
9653	9653	Basic membrane protein A precursor (Immunodominant antigen P39)	Borreliella burgdorferi	139
9692	9692	Circumsporozoite protein precursor	Plasmodium falciparum	5833
9693	9693	Circumsporozoite protein precursor	Plasmodium falciparum NF54	5843
9704	9704	Genome polyprotein	Hepatitis C virus (isolate 1)	11103
9727	9727	Epstein-Barr nuclear antigen 2	Human herpesvirus 4 strain B95-8	10376
9733	9733	Genome polyprotein	hepatitis C virus genotype 1a	11103
9804	9804	Hemagglutinin glycoprotein	Measles virus strain Edmonston	11234
9826	9826	Structural protein 2 precursor	Hepatitis E virus (strain Burma)	1678143
9826	9826	Structural protein 2 precursor	Hepatitis E virus (strain Burma)	1678143
9827	9827	Structural viral protein	Paslahepevirus balayani	1678143
9895	9895	Structural protein	Hepatitis C virus isolate HC-J4	11103
9898	9898	HCV-1	hepatitis C virus genotype 1a	11103
9899	9899	HCV-1	Hepatitis C virus subtype 1b AD78	11103
9899	9899	HCV-1	Hepatitis C virus subtype 1b AD78	11103
9929	9929	Hemagglutinin glycoprotein	Measles morbillivirus	11234
9935	9935	Circumsporozoite protein precursor	Plasmodium vivax	5855
9937	9937	Circumsporozoite protein	Plasmodium vivax	5855
9944	9944	Circumsporozoite protein	Plasmodium vivax	5855
9951	9951	Envelope glycoprotein gp62 precursor	Human T-cell leukemia virus type I	194440
9956	9956	Spike glycoprotein precursor	SARS coronavirus Tor2	10002316
9967	9967	HCV-1	hepatitis C virus genotype 1a	11103
9967	9967	HCV-1	hepatitis C virus genotype 1a	11103
9967	9967	HCV-1	hepatitis C virus genotype 1a	11103
9979	9979	Envelope protein	Dengue virus 2 Jamaica/1409/1983	12637
9980	9980	60 kDa chaperonin	Orientia tsutsugamushi	784
9982	9982	ABC transporter ATP-binding protein	Staphylococcus aureus subsp. aureus MRSA252	1280
9983	9983	ABC transporter ATP-binding protein	Staphylococcus aureus subsp. aureus MRSA252	1280
9990	9990	60 kDa chaperonin	Orientia tsutsugamushi	784
10009	10009	N protein	SARS coronavirus Urbani	10002316
10010	10010	Nucleocapsid protein	SARS coronavirus BJ01	10002316
10022	10022	PPE family protein	Mycobacterium tuberculosis H37Rv	1773
10035	10035	Structural protein 2 precursor	Hepatitis E virus (strain Burma)	1678143
10035	10035	Structural protein 2 precursor	Hepatitis E virus (strain Burma)	1678143
10035	10035	Structural protein 2 precursor	Hepatitis E virus (strain Burma)	1678143
10098	10098	Clumping factor B precursor (Fibrinogen-binding protein B) (Fibrinogen receptor B)	Staphylococcus aureus subsp. aureus COL	1280
10098	10098	Clumping factor B precursor (Fibrinogen-binding protein B) (Fibrinogen receptor B)	Staphylococcus aureus subsp. aureus COL	1280
10106	10106	Glutamate-rich protein	Plasmodium falciparum	5833
10124	10124	NS1	Dengue virus 2 Puerto Rico/PR159-S1/1969	12637
10125	10125	Polyprotein, partial [Dengue virus 2]	Dengue virus	12637
10125	10125	Polyprotein, partial [Dengue virus 2]	Dengue virus	12637
10125	10125	Polyprotein, partial [Dengue virus 2]	Dengue virus	12637
10131	10131	Genome polyprotein	Hepatitis C virus subtype 2a	11103
10149	10149	Genome polyprotein	Hepatitis C virus subtype 2a	11103
10155	10155	60 kDa chaperonin	Orientia tsutsugamushi	784
10159	10159	18 kDa antigen	Mycobacterium leprae	1769
10167	10167	HCV-1	Hepatitis C virus subtype 1b AD78	11103
10200	10200	Genome polyprotein	Hepacivirus C	11103
10200	10200	Genome polyprotein	Hepacivirus C	11103
10200	10200	Genome polyprotein	Hepacivirus C	11103
10222	10222	Polyprotein	Hepatitis C virus subtype 1b	11103
10226	10226	Outer surface protein A precursor	Borreliella burgdorferi B31	139
10227	10227	Sialidase	Trypanosoma cruzi	5693
10259	10259	Genome polyprotein	Hepatitis C virus subtype 1b	11103
10260	10260	Polyprotein	Hepatitis C virus subtype 1b	11103
10260	10260	Polyprotein	Hepatitis C virus subtype 1b	11103
10260	10260	Polyprotein	Hepatitis C virus subtype 1b	11103
10260	10260	Polyprotein	Hepatitis C virus subtype 1b	11103
10260	10260	Polyprotein	Hepatitis C virus subtype 1b	11103
10278	10278	Envelope glycoprotein	Dengue virus 2 Jamaica/1409/1983	12637
10298	10298	Envelope protein	Dengue virus 2 Jamaica/1409/1983	12637
10312	10312	22.6 kDa tegumental antigen	Schistosoma japonicum	6182
10315	10315	Probable coat protein VP1	Human parvovirus B19	1511900
10340	10340	Non-structural protein NS1	Japanese encephalitis virus strain Nakayama	11072
10346	10346	Envelope glycoprotein	Dengue virus 2 Jamaica/1409/1983	12637
10352	10352	Genome polyprotein	Hepatitis C virus	11103
10352	10352	Polyprotein precursor	Hepatitis C virus	11103
10352	10352	Hepatitis C virus core, matrix, envelope and non-structural protein RNA	Hepatitis C virus	11103
10352	10352	Polyprotein precursor	Hepatitis C virus	11103
10406	10406	DnaK	Mycobacterium tuberculosis	1773
10407	10407	DnaK	Mycobacterium tuberculosis	1773
10407	10407	DnaK	Mycobacterium tuberculosis	1773
10407	10407	DnaK	Mycobacterium tuberculosis	1773
10407	10407	DnaK	Mycobacterium tuberculosis	1773
10407	10407	DnaK	Mycobacterium tuberculosis	1773
10418	10418	Spike glycoprotein precursor	SARS coronavirus Tor2	10002316
10463	10463	Envelope glycoprotein	Dengue virus 2 Jamaica/1409/1983	12637
10464	10464	Envelope glycoprotein	Dengue virus type 2	12637
10464	10464	Envelope glycoprotein	Dengue virus type 2	12637
10464	10464	Envelope glycoprotein	Dengue virus type 2	12637
10464	10464	Envelope glycoprotein	Dengue virus type 2	12637
10464	10464	Envelope glycoprotein	Dengue virus type 2	12637
10464	10464	Envelope glycoprotein	Dengue virus type 2	12637
10476	10476	Genome polyprotein	Hepatitis C virus subtype 1b	11103
10499	10499	60 kDa chaperonin	Orientia tsutsugamushi	784
10504	10504	Polyprotein	Hepatitis C virus	11103
10504	10504	Polyprotein	Hepatitis C virus	11103
10504	10504	Envelope glycoprotein	Hepatitis C virus	11103
10504	10504	JK5	Hepatitis C virus	11103
10518	10518	Genome polyprotein	Hepatitis C virus subtype 1b	11103
10581	10581	Antigen CARP	Plasmodium falciparum	5833
10594	10594	Pertussis toxin subunit 1 precursor	Bordetella pertussis	520
10635	10635	Genome polyprotein	Hepatitis C virus (isolate 1)	11103
10636	10636	Polyprotein precursor	Hepacivirus C	11103
10636	10636	Polyprotein precursor	Hepacivirus C	11103
10637	10637	Core protein, partial	Hepacivirus C	11103
10638	10638	HCV-1	Hepatitis C virus (isolate 1)	11103
10638	10638	HCV-1	Hepatitis C virus (isolate 1)	11103
10638	10638	HCV-1	Hepatitis C virus (isolate 1)	11103
10639	10639	Genome polyprotein	Hepatitis C virus (isolate 1)	11103
10639	10639	Genome polyprotein	Hepatitis C virus (isolate 1)	11103
10639	10639	Genome polyprotein	Hepatitis C virus (isolate 1)	11103
10639	10639	Genome polyprotein	Hepatitis C virus (isolate 1)	11103
10639	10639	Genome polyprotein	Hepatitis C virus (isolate 1)	11103
10640	10640	Genome polyprotein	Hepacivirus C	11103
10640	10640	Genome polyprotein	Hepacivirus C	11103
10640	10640	Genome polyprotein	Hepacivirus C	11103
10640	10640	Genome polyprotein	Hepacivirus C	11103
10640	10640	Genome polyprotein	Hepacivirus C	11103
10640	10640	Genome polyprotein	Hepacivirus C	11103
10640	10640	Genome polyprotein	Hepacivirus C	11103
10640	10640	Genome polyprotein	Hepacivirus C	11103
10640	10640	Genome polyprotein	Hepacivirus C	11103
10640	10640	Genome polyprotein	Hepacivirus C	11103
10677	10677	Nucleoprotein	Puumala virus sotkamo/v-2969/81	1980486
10686	10686	Replicase polyprotein 1ab	SARS-CoV1	10002316
10720	10720	Spike glycoprotein precursor	SARS-CoV1	10002316
10721	10721	Spike glycoprotein precursor	SARS coronavirus Tor2	10002316
10753	10753	Genome polyprotein	Hepatitis C virus subtype 2b	11103
10754	10754	Genome polyprotein	Hepatitis C virus subtype 2a	11103
10778	10778	E2 glycoprotein precursor	SARS coronavirus Tor2	10002316
10778	10778	E2 glycoprotein precursor	SARS coronavirus Tor2	10002316
10781	10781	Genome polyprotein	Hepatitis C virus (isolate H)	11103
10783	10783	Genome polyprotein	Hepatitis C virus subtype 1b	11103
10783	10783	Genome polyprotein	Hepatitis C virus subtype 1b	11103
10783	10783	Genome polyprotein	Hepatitis C virus subtype 1b	11103
10784	10784	Genome polyprotein	Hepatitis C virus subtype 1b	11103
10784	10784	Genome polyprotein	Hepatitis C virus subtype 1b	11103
10784	10784	Genome polyprotein	Hepatitis C virus subtype 1b	11103
10784	10784	Genome polyprotein	Hepatitis C virus subtype 1b	11103
10784	10784	Genome polyprotein	Hepatitis C virus subtype 1b	11103
10785	10785	Lipoprotein, 15 kDa (tpp15)	Treponema pallidum subsp. pallidum str. Nichols	160
10786	10786	Lipoprotein, 15 kDa (tpp15)	Treponema pallidum subsp. pallidum str. Nichols	160
10786	10786	Lipoprotein, 15 kDa (tpp15)	Treponema pallidum subsp. pallidum str. Nichols	160
10787	10787	Genome polyprotein	hepatitis C virus genotype 1a	11103
10789	10789	Envelope glycoprotein	Dengue virus 2 Jamaica/1409/1983	12637
10812	10812	Genome polyprotein	hepatitis C virus genotype 1a	11103
10813	10813	Polyprotein	Hepatitis C virus subtype 1b	11103
10832	10832	Genome polyprotein	Hepatitis C virus subtype 2b	11103
10833	10833	Genome polyprotein	Hepatitis C virus genotype 3	11103
10834	10834	Genome polyprotein	Hepatitis C virus subtype 2a	11103
10881	10881	HCV-1	hepatitis C virus genotype 1a	11103
10893	10893	Lipoprotein, 15 kDa (tpp15)	Treponema pallidum subsp. pallidum str. Nichols	160
10934	10934	Structural protein	Paslahepevirus balayani	1678143
10934	10934	Structural protein	Paslahepevirus balayani	1678143
10940	10940	HCV-1	Hepatitis C virus subtype 1b AD78	11103
10946	10946	Lipoprotein, 15 kDa (tpp15)	Treponema pallidum subsp. pallidum str. Nichols	160
10947	10947	Lipoprotein, 15 kDa (tpp15)	Treponema pallidum subsp. pallidum str. Nichols	160
10966	10966	Spike glycoprotein precursor	SARS-CoV1	10002316
10991	10991	Heat shock 70 kDa protein	Trypanosoma cruzi	5693
11006	11006	Heat-shock protein hsp70, putative	Leishmania donovani	5661
11029	11029	Envelope protein	Dengue virus 2 Jamaica/1409/1983	12637
11038	11038	Spike glycoprotein	Severe acute respiratory syndrome coronavirus 2	2697049
11038	11038	Spike glycoprotein	Severe acute respiratory syndrome coronavirus 2	2697049
11043	11043	Erythrocyte membrane protein 1	Plasmodium falciparum	5833
11057	11057	DnaK	Mycobacterium tuberculosis	1773
11081	11081	Polyprotein	Coxsackievirus B2	138949
11089	11089	HCV-1	hepatitis C virus genotype 1a	11103
11089	11089	HCV-1	hepatitis C virus genotype 1a	11103
11138	11138	HCV-1	hepatitis C virus genotype 1a	11103
11139	11139	Genome polyprotein	Hepacivirus C	11103
11189	11189	Nucleocapsid protein	SARS coronavirus BJ01	10002316
11189	11189	Nucleocapsid protein	SARS coronavirus BJ01	10002316
11195	11195	Serine-rich 25 kDa antigen protein	Entamoeba histolytica	5759
11196	11196	Serine-rich 25 kDa antigen protein	Entamoeba histolytica	5759
11264	11264	Polyprotein	Hepatitis C virus genotype 3	11103
11328	11328	Circumsporozoite protein	Plasmodium vivax	5855
11336	11336	Outer surface protein A precursor	Borreliella burgdorferi	139
11341	11341	Genome polyprotein	Hepacivirus C	11103
11341	11341	Genome polyprotein	Hepacivirus C	11103
11354	11354	Nucleoprotein	Puumala orthohantavirus	1980486
11355	11355	N protein	Puumala virus Kazan	1980486
11384	11384	Spike glycoprotein	Severe acute respiratory syndrome coronavirus 2	2697049
11406	11406	60 kDa chaperonin	Orientia tsutsugamushi	784
11428	11428	60 kDa chaperonin	Orientia tsutsugamushi	784
11441	11441	Hemagglutinin glycoprotein	Measles virus strain Edmonston	11234
11451	11451	DnaK	Mycobacterium tuberculosis	1773
11456	11456	Genome polyprotein	Hepatitis C virus subtype 1b	11103
11457	11457	Envelope glycoprotein G	Human alphaherpesvirus 1 strain 17	10298
11473	11473	Urease beta subunit (urea amidohydrolase) (ureB)	Helicobacter pylori 26695	210
11481	11481	Genome polyprotein	Hepatitis C virus genotype 3	11103
11488	11488	Genome polyprotein	Hepacivirus C	11103
11488	11488	Genome polyprotein	Hepacivirus C	11103
11488	11488	Genome polyprotein	Hepacivirus C	11103
11489	11489	60S acidic ribosomal protein P2	Leishmania braziliensis	5660
11491	11491	Heat shock protein 70, hsp70A2	Mycobacterium leprae	1769
11491	11491	Heat shock protein 70, hsp70A2	Mycobacterium leprae	1769
11491	11491	Heat shock protein 70, hsp70A2	Mycobacterium leprae	1769
11491	11491	Heat shock protein 70, hsp70A2	Mycobacterium leprae	1769
11491	11491	Heat shock protein 70, hsp70A2	Mycobacterium leprae	1769
11491	11491	Heat shock protein 70, hsp70A2	Mycobacterium leprae	1769
11491	11491	Heat shock protein 70, hsp70A2	Mycobacterium leprae	1769
11534	11534	Polyprotein	Hepatitis C virus genotype 3	11103
11557	11557	60 kDa chaperonin	Orientia tsutsugamushi	784
11576	11576	Envelope glycoprotein G	Human alphaherpesvirus 1 strain 17	10298
11579	11579	Envelope glycoprotein G	Human alphaherpesvirus 1 strain 17	10298
11583	11583	60 kDa chaperonin	Orientia tsutsugamushi	784
11589	11589	Major surface antigen p190	Plasmodium falciparum	5833
11590	11590	Merozoite surface protein 1 precursor	Plasmodium falciparum Palo Alto/Uganda	5833
11672	11672	60 kDa chaperonin	Orientia tsutsugamushi	784
11748	11748	X protein	Hepatitis B virus	10407
11815	11815	Ring-infested erythrocyte surface antigen	Plasmodium falciparum	5833
11819	11819	Ring-infested erythrocyte surface antigen	Plasmodium falciparum	5833
11820	11820	Ring-infested erythrocyte surface antigen	Plasmodium falciparum	5833
11821	11821	Ring-infested erythrocyte surface antigen	Plasmodium falciparum	5833
11872	11872	60S acidic ribosomal protein P2	Homo sapiens	9606
11872	11872	60S acidic ribosomal protein P2	Homo sapiens	9606
11872	11872	60S acidic ribosomal protein P2	Homo sapiens	9606
11877	11877	Genome polyprotein	Hepatitis C virus subtype 1b	11103
11894	11894	Major surface glycoprotein G (Attachment glycoprotein G)	Human respiratory syncytial virus (strain RSB6190)	11250
11894	11894	Major surface glycoprotein G (Attachment glycoprotein G)	Human respiratory syncytial virus (strain RSB6190)	11250
11910	11910	Dense granule protein 1 precursor	Toxoplasma gondii	5811
11944	11944	Genome polyprotein	Hepacivirus C	11103
11944	11944	Genome polyprotein	Hepacivirus C	11103
11983	11983	Envelope glycoprotein G	Human alphaherpesvirus 2	10310
11987	11987	Genome polyprotein	Hepatitis C virus subtype 2b	11103
11999	11999	Protein lsr2 precursor	Mycobacterium leprae	1769
11999	11999	Protein lsr2 precursor	Mycobacterium leprae	1769
11999	11999	Protein lsr2 precursor	Mycobacterium leprae	1769
12048	12048	Genome polyprotein	Hepatitis C virus subtype 1b	11103
12070	12070	Hemagglutinin precursor	H3N2 subtype Influenza A virus (A/Hong Kong(H3N2))	11320
12118	12118	Envelope glycoprotein G	Human alphaherpesvirus 1 strain 17	10298
12134	12134	Polyprotein precursor	Hepacivirus C	11103
12167	12167	Hemagglutinin precursor	Influenza A virus (A/Aichi/2/1968(H3N2))	11320
12169	12169	Envelope glycoprotein G	Human alphaherpesvirus 1 strain 17	10298
12180	12180	Large delta antigen (p27) (HDAg-L)	Hepatitis delta virus	12475
12180	12180	Large delta antigen (p27) (HDAg-L)	Hepatitis delta virus	12475
12180	12180	Large delta antigen (p27) (HDAg-L)	Hepatitis delta virus	12475
12180	12180	Large delta antigen (p27) (HDAg-L)	Hepatitis delta virus	12475
12180	12180	Large delta antigen (p27) (HDAg-L)	Hepatitis delta virus	12475
12180	12180	Large delta antigen (p27) (HDAg-L)	Hepatitis delta virus	12475
12180	12180	Large delta antigen (p27) (HDAg-L)	Hepatitis delta virus	12475
12180	12180	Large delta antigen (p27) (HDAg-L)	Hepatitis delta virus	12475
12180	12180	Large delta antigen (p27) (HDAg-L)	Hepatitis delta virus	12475
12182	12182	DnaK	Mycobacterium tuberculosis	1773
12184	12184	Genome polyprotein	Hepacivirus C	11103
12184	12184	Genome polyprotein	Hepacivirus C	11103
12184	12184	Genome polyprotein	Hepacivirus C	11103
12184	12184	Genome polyprotein	Hepacivirus C	11103
12184	12184	Genome polyprotein	Hepacivirus C	11103
12184	12184	Genome polyprotein	Hepacivirus C	11103
12184	12184	Genome polyprotein	Hepacivirus C	11103
12184	12184	Genome polyprotein	Hepacivirus C	11103
12184	12184	Genome polyprotein	Hepacivirus C	11103
12184	12184	Genome polyprotein	Hepacivirus C	11103
12210	12210	Large delta antigen (p27) (HDAg-L)	Hepatitis delta virus	12475
12247	12247	60 kDa chaperonin	Salmonella enterica subsp. enterica serovar Typhi	28901
12252	12252	Polyprotein	Hepatitis C virus subtype 1b	11103
12258	12258	Lipoprotein, 15 kDa (tpp15)	Treponema pallidum subsp. pallidum str. Nichols	160
12259	12259	Lipoprotein, 15 kDa (tpp15)	Treponema pallidum subsp. pallidum str. Nichols	160
12259	12259	Lipoprotein, 15 kDa (tpp15)	Treponema pallidum subsp. pallidum str. Nichols	160
12269	12269	Polyprotein	Hepacivirus C	11103
12289	12289	Merozoite surface protein 1 precursor	Plasmodium falciparum isolate WELLCOME	5833
12306	12306	Flagellar filament 41 kDa core protein	Borreliella burgdorferi B31	139
12307	12307	Flagellar filament 41 kDa core protein	Borreliella burgdorferi	139
12307	12307	Flagellar filament 41 kDa core protein	Borreliella burgdorferi	139
12346	12346	Envelope glycoprotein G	Human alphaherpesvirus 1 strain 17	10298
12383	12383	Outer surface protein C precursor	Borreliella burgdorferi	139
12388	12388	ABC transporter ATP-binding protein	Staphylococcus aureus subsp. aureus MRSA252	1280
12394	12394	60 kDa chaperonin	Orientia tsutsugamushi	784
12417	12417	Spike glycoprotein precursor	SARS coronavirus Tor2	10002316
12417	12417	Spike glycoprotein precursor	SARS coronavirus Tor2	10002316
12417	12417	Spike glycoprotein precursor	SARS coronavirus Tor2	10002316
12422	12422	LSR2	Mycobacterium leprae	1769
12422	12422	LSR2	Mycobacterium leprae	1769
12422	12422	LSR2	Mycobacterium leprae	1769
12422	12422	LSR2	Mycobacterium leprae	1769
12422	12422	LSR2	Mycobacterium leprae	1769
12426	12426	Spike glycoprotein precursor	SARS-CoV1	10002316
12426	12426	Spike glycoprotein precursor	SARS-CoV1	10002316
12509	12509	HCV-1	hepatitis C virus genotype 1a	11103
12531	12531	Glutamate-rich protein	Plasmodium falciparum	5833
12535	12535	Polyprotein	Hepatitis C virus subtype 1b	11103
12571	12571	Genome polyprotein	hepatitis C virus genotype 1a	11103
12625	12625	Lipoprotein, 15 kDa (tpp15)	Treponema pallidum subsp. pallidum str. Nichols	160
12626	12626	Lipoprotein, 15 kDa (tpp15)	Treponema pallidum subsp. pallidum str. Nichols	160
12647	12647	Envelope glycoprotein G	Human alphaherpesvirus 1 strain 17	10298
12660	12660	Nucleoprotein	Puumala virus sotkamo/v-2969/81	1980486
12660	12660	Nucleoprotein	Puumala virus sotkamo/v-2969/81	1980486
12660	12660	Nucleoprotein	Puumala virus sotkamo/v-2969/81	1980486
12689	12689	Heat shock protein 70, hsp70A2	Mycobacterium leprae	1769
12689	12689	Heat shock protein 70, hsp70A2	Mycobacterium leprae	1769
12693	12693	Genome polyprotein	Hepatitis C virus subtype 1b	11103
12800	12800	Liver stage antigen	Plasmodium falciparum	5833
12800	12800	Liver stage antigen	Plasmodium falciparum	5833
12809	12809	Circumsporozoite protein precursor	Plasmodium falciparum	5833
12817	12817	60 kDa chaperonin	Orientia tsutsugamushi	784
12847	12847	Major surface glycoprotein G (Attachment glycoprotein G)	Human respiratory syncytial virus (strain RSB6190)	11250
12848	12848	Major surface glycoprotein G (Attachment glycoprotein G)	Human respiratory syncytial virus (strain RSB6256)	11250
12873	12873	Spike glycoprotein	SARS coronavirus Tor2	10002316
12873	12873	Spike glycoprotein	SARS coronavirus Tor2	10002316
12887	12887	Outer surface protein A precursor	Borreliella burgdorferi ZS7	139
12888	12888	Ring-infested erythrocyte surface antigen	Plasmodium falciparum	5833
12889	12889	Ring-infested erythrocyte surface antigen	Plasmodium falciparum	5833
12921	12921	NS3-4 protein	Hepatitis C virus subtype 2b	11103
12925	12925	Genome polyprotein	Hepatitis C virus subtype 1b	11103
12931	12931	Lipoprotein, 15 kDa (tpp15)	Treponema pallidum subsp. pallidum str. Nichols	160
12932	12932	Lipoprotein, 15 kDa (tpp15)	Treponema pallidum subsp. pallidum str. Nichols	160
12944	12944	M protein, serotype 5 precursor	Streptococcus pyogenes serotype M5	1314
12944	12944	M protein, serotype 5 precursor	Streptococcus pyogenes serotype M5	1314
12951	12951	Glycoprotein D	Human alphaherpesvirus 1	10298
12955	12955	Genome polyprotein	Hepacivirus C	11103
12983	12983	Polyprotein	Hepatitis C virus subtype 1b	11103
13064	13064	Nucleoprotein	Andes virus CHI-7913	1980456
13080	13080	Glycoprotein precursor	Andes virus CHI-7913	1980456
13126	13126	Hemagglutinin glycoprotein	Measles virus strain Edmonston	11234
13247	13247	Nucleoprotein	Puumala virus sotkamo/v-2969/81	1980486
13267	13267	NS1	Dengue virus 2 Puerto Rico/PR159-S1/1969	12637
13267	13267	NS1	Dengue virus 2 Puerto Rico/PR159-S1/1969	12637
13267	13267	NS1	Dengue virus 2 Puerto Rico/PR159-S1/1969	12637
13267	13267	NS1	Dengue virus 2 Puerto Rico/PR159-S1/1969	12637
13293	13293	Polyprotein	Hepatitis C virus subtype 1b	11103
13326	13326	Glycoprotein precursor	Andes virus CHI-7913	1980456
13421	13421	Lipoprotein, 15 kDa (tpp15)	Treponema pallidum subsp. pallidum str. Nichols	160
13422	13422	Lipoprotein, 15 kDa (tpp15)	Treponema pallidum subsp. pallidum str. Nichols	160
13422	13422	Lipoprotein, 15 kDa (tpp15)	Treponema pallidum subsp. pallidum str. Nichols	160
13426	13426	Envelope glycoprotein	Dengue virus 2 Jamaica/1409/1983	12637
13458	13458	Genome polyprotein	Hepatitis C virus subtype 1b	11103
13460	13460	101 kDa malaria antigen	Plasmodium falciparum	5833
13504	13504	N protein	Puumala virus Kazan	1980486
13535	13535	Hemagglutinin	Measles morbillivirus	11234
13641	13641	Genome polyprotein	Hepatitis C virus subtype 2a	11103
13680	13680	Nucleocapsid protein	SARS coronavirus Tor2	10002316
13688	13688	Glutamate-rich protein	Plasmodium falciparum	5833
13735	13735	Immunoglobulin heavy constant gamma 3	Homo sapiens	9606
13766	13766	Envelope glycoprotein	Dengue virus 2 Jamaica/1409/1983	12637
13767	13767	Envelope glycoprotein	Dengue virus type 2	12637
13767	13767	Envelope glycoprotein	Dengue virus type 2	12637
13830	13830	Envelope glycoprotein gp62 precursor	Human T-cell leukemia virus type I	194440
13888	13888	Kinetoplastid membrane protein KMP-11	Trypanosoma cruzi	5693
13941	13941	18 kDa antigen	Mycobacterium leprae	1769
14006	14006	60 kDa chaperonin	Orientia tsutsugamushi	784
14016	14016	Peroxide-responsive repressor perR	Staphylococcus aureus subsp. aureus COL	1280
14035	14035	Genome polyprotein	Hepatitis C virus subtype 1b	11103
14074	14074	Genome polyprotein	Hepatitis C virus subtype 2a	11103
14173	14173	Genome polyprotein	Hepatitis C virus subtype 1b	11103
14208	14208	E2 glycoprotein precursor	SARS coronavirus Tor2	10002316
14208	14208	E2 glycoprotein precursor	SARS coronavirus Tor2	10002316
14278	14278	Serine-rich 25 kDa antigen protein	Entamoeba histolytica	5759
14371	14371	ABC transporter ATP-binding protein	Staphylococcus aureus subsp. aureus MRSA252	1280
14382	14382	Polyprotein precursor	Hepacivirus C	11103
14408	14408	Genome polyprotein	Hepatitis C virus (isolate H)	11103
14487	14487	10 kDa chaperonin	Mycobacterium leprae	1769
14536	14536	Hemagglutinin glycoprotein	Measles virus strain Edmonston	11234
14557	14557	Protein E7	Human papillomavirus type 16	337041
14574	14574	10 kDa chaperonin	Mycobacterium tuberculosis	1773
14581	14581	Core antigen	Hepatitis B virus	10407
14614	14614	Envelope glycoprotein 2	Hepatitis C virus	11103
14614	14614	Envelope glycoprotein 3	Hepatitis C virus	11103
14614	14614	Envelope glycoprotein 2	Hepatitis C virus	11103
14614	14614	Polyprotein	Hepatitis C virus	11103
14614	14614	Envelope glycoprotein 2	Hepatitis C virus	11103
14616	14616	Polyprotein	Hepatitis C virus	11103
14627	14627	Genome polyprotein	Hepacivirus C	11103
14641	14641	Hemagglutinin glycoprotein	Measles virus strain Edmonston	11234
14690	14690	Genome polyprotein	Hepatitis C virus subtype 1b	11103
14691	14691	Genome polyprotein	Hepacivirus C	11103
14691	14691	Genome polyprotein	Hepacivirus C	11103
14702	14702	Urease beta subunit (urea amidohydrolase) (ureB)	Helicobacter pylori 26695	210
14721	14721	Genome polyprotein	hepatitis C virus genotype 1a	11103
14865	14865	Genome polyprotein	Hepatitis C virus genotype 3	11103
14876	14876	Polyprotein	Hepatitis C virus subtype 1b	11103
14883	14883	Lipoprotein, 15 kDa (tpp15)	Treponema pallidum subsp. pallidum str. Nichols	160
14883	14883	Lipoprotein, 15 kDa (tpp15)	Treponema pallidum subsp. pallidum str. Nichols	160
14887	14887	Genome polyprotein	Hepatitis C virus subtype 2b	11103
14888	14888	Genome polyprotein	Hepatitis C virus subtype 2a	11103
15099	15099	Envelope glycoprotein	Dengue virus 2 Jamaica/1409/1983	12637
15110	15110	Polyprotein	Hepacivirus C	11103
15114	15114	HCV-1	hepatitis C virus genotype 1a	11103
15196	15196	Structural protein 2 precursor	Hepatitis E virus (strain Burma)	1678143
15196	15196	Structural protein 2 precursor	Hepatitis E virus (strain Burma)	1678143
15289	15289	60 kDa chaperonin	Orientia tsutsugamushi	784
15328	15328	Genome polyprotein	Hepatitis C virus subtype 2b	11103
15352	15352	Genome polyprotein	Hepatitis C virus subtype 2a	11103
15356	15356	Genome polyprotein	Hepatitis C virus subtype 1b	11103
15356	15356	Genome polyprotein	Hepatitis C virus subtype 1b	11103
15356	15356	Genome polyprotein	Hepatitis C virus subtype 1b	11103
15356	15356	Genome polyprotein	Hepatitis C virus subtype 1b	11103
15356	15356	Genome polyprotein	Hepatitis C virus subtype 1b	11103
15356	15356	Genome polyprotein	Hepatitis C virus subtype 1b	11103
15356	15356	Genome polyprotein	Hepatitis C virus subtype 1b	11103
15357	15357	HCV-1	hepatitis C virus genotype 1a	11103
15361	15361	60 kDa chaperonin	Orientia tsutsugamushi	784
15389	15389	Lipoprotein, 15 kDa (tpp15)	Treponema pallidum subsp. pallidum str. Nichols	160
15407	15407	Envelope protein E1	Hepatitis C virus genotype 3	11103
15434	15434	60 kDa chaperonin	Orientia tsutsugamushi	784
15437	15437	Genome polyprotein	Hepatitis C virus subtype 1b	11103
15439	15439	Genome polyprotein	hepatitis C virus genotype 1a	11103
15456	15456	60 kDa chaperonin	Orientia tsutsugamushi	784
15536	15536	Heat shock 70 kDa protein	Trypanosoma cruzi	5693
15564	15564	Envelope protein	Dengue virus 2 Jamaica/1409/1983	12637
15564	15564	Envelope protein	Dengue virus 2 Jamaica/1409/1983	12637
15582	15582	S protein	SARS coronavirus Urbani	10002316
15615	15615	Genome polyprotein	Hepatitis C virus genotype 3	11103
15770	15770	Antigen 85-B precursor	Mycobacterium leprae	1769
15783	15783	Spike glycoprotein precursor	SARS coronavirus Tor2	10002316
15783	15783	Spike glycoprotein precursor	SARS coronavirus Tor2	10002316
15795	15795	Genome polyprotein	Dengue virus type 4	12637
15903	15903	Spike glycoprotein precursor	SARS coronavirus Tor2	10002316
15903	15903	Spike glycoprotein precursor	SARS coronavirus Tor2	10002316
15913	15913	Genome polyprotein	hepatitis C virus genotype 1a	11103
15918	15918	Genome polyprotein	Hepatitis C virus subtype 1b	11103
15959	15959	HCV-1	Hepatitis C virus subtype 1b AD78	11103
15972	15972	Spike glycoprotein precursor	SARS-CoV1	10002316
15991	15991	DnaK	Mycobacterium tuberculosis	1773
16006	16006	60 kDa chaperonin 2 (Protein Cpn60-2) (GroEL protein 2) (65 kDa antigen) (Heat shock protein 65) (Cell wall protein A) (Antigen A)	Mycobacterium tuberculosis	1773
16039	16039	B13 antigen	Trypanosoma cruzi	5693
16041	16041	Surface antigen 2 (CA-2), putative	Trypanosoma cruzi	5693
16041	16041	Surface antigen 2 (CA-2), putative	Trypanosoma cruzi	5693
16143	16143	Major surface glycoprotein G	Human respiratory syncytial virus A2	11250
16144	16144	Major surface glycoprotein G	Human respiratory syncytial virus A	11250
16183	16183	E2 glycoprotein precursor	SARS coronavirus Tor2	10002316
16276	16276	Genome polyprotein	Hepatitis C virus (isolate H)	11103
16311	16311	Heat shock protein 90	Candida albicans	5476
16359	16359	Nonstructural protein	Hepatitis C virus subtype 1b	11103
16359	16359	Nonstructural protein	Hepatitis C virus subtype 1b	11103
16359	16359	Nonstructural protein	Hepatitis C virus subtype 1b	11103
16359	16359	Nonstructural protein	Hepatitis C virus subtype 1b	11103
16359	16359	Nonstructural protein	Hepatitis C virus subtype 1b	11103
16359	16359	Nonstructural protein	Hepatitis C virus subtype 1b	11103
16359	16359	Nonstructural protein	Hepatitis C virus subtype 1b	11103
16362	16362	Polyprotein	Hepatitis C virus genotype 3	11103
16384	16384	Genome polyprotein	Hepatitis C virus (isolate 1)	11103
16417	16417	Spike glycoprotein precursor	SARS coronavirus Tor2	10002316
16417	16417	Spike glycoprotein precursor	SARS coronavirus Tor2	10002316
16422	16422	Envelope glycoprotein	Dengue virus type 2	12637
16422	16422	Envelope glycoprotein	Dengue virus type 2	12637
16437	16437	Genome polyprotein	hepatitis C virus genotype 1a	11103
16443	16443	Genome polyprotein	Hepatitis C virus subtype 1b	11103
16458	16458	Lipoprotein, 15 kDa (tpp15)	Treponema pallidum subsp. pallidum str. Nichols	160
16459	16459	Lipoprotein, 15 kDa (tpp15)	Treponema pallidum subsp. pallidum str. Nichols	160
16459	16459	Lipoprotein, 15 kDa (tpp15)	Treponema pallidum subsp. pallidum str. Nichols	160
16472	16472	HCV-1	hepatitis C virus genotype 1a	11103
16487	16487	22.6 kDa tegumental antigen	Schistosoma japonicum	6182
16577	16577	ORF68	Human herpesvirus 3 H-551	10335
16649	16649	Non-structural protein 1	Dengue virus type 4	12637
16649	16649	Non-structural protein 1	Dengue virus type 4	12637
16790	16790	Envelope glycoprotein	Human T-cell leukemia virus type I	194440
16790	16790	Envelope glycoprotein	Human T-cell leukemia virus type I	194440
16875	16875	ABC transporter ATP-binding protein	Staphylococcus aureus subsp. aureus MRSA252	1280
16926	16926	Antigen 85-B precursor (85B) (Extracellular alpha-antigen) (Antigen 85 complex B) (Ag85B) (Mycolyl transferase 85B) (Fibronectin-binding protein B) (30 kDa extracellular protein)	Mycobacterium tuberculosis H37Rv	1773
16956	16956	Polyprotein	Hepatitis C virus subtype 1b	11103
16957	16957	Genome polyprotein	Hepatitis C virus subtype 1b	11103
16958	16958	Polyprotein	Hepatitis C virus subtype 1b	11103
16958	16958	Polyprotein	Hepatitis C virus subtype 1b	11103
16958	16958	Polyprotein	Hepatitis C virus subtype 1b	11103
16960	16960	Genome polyprotein	Hepatitis C virus subtype 1b	11103
16961	16961	Genome polyprotein	Hepatitis C virus (isolate Japanese)	11103
16961	16961	Genome polyprotein	Hepatitis C virus (isolate Japanese)	11103
16961	16961	Genome polyprotein	Hepatitis C virus (isolate Japanese)	11103
16961	16961	Genome polyprotein	Hepatitis C virus (isolate Japanese)	11103
16961	16961	Genome polyprotein	Hepatitis C virus (isolate Japanese)	11103
16962	16962	Genome polyprotein	Hepatitis C virus subtype 1b	11103
16963	16963	Genome polyprotein	hepatitis C virus genotype 1a	11103
17128	17128	Genome polyprotein	Hepatovirus A	12092
17146	17146	60 kDa chaperonin	Orientia tsutsugamushi	784
17151	17151	Fimbrillin	Porphyromonas gingivalis	837
17151	17151	Fimbrillin	Porphyromonas gingivalis	837
17243	17243	Hemagglutinin glycoprotein	Measles virus strain Edmonston	11234
17284	17284	Genome polyprotein	Hepatovirus A	12092
17296	17296	Core protein	Hepacivirus C	11103
17296	17296	Core protein	Hepacivirus C	11103
17296	17296	Core protein	Hepacivirus C	11103
17296	17296	Core protein	Hepacivirus C	11103
17296	17296	Core protein	Hepacivirus C	11103
17296	17296	Core protein	Hepacivirus C	11103
17296	17296	Core protein	Hepacivirus C	11103
17296	17296	Core protein	Hepacivirus C	11103
17296	17296	Core protein	Hepacivirus C	11103
17296	17296	Core protein	Hepacivirus C	11103
17296	17296	Core protein	Hepacivirus C	11103
17348	17348	Secreted antigen 85-B fbpB (85B) (antigen 85 complex B) (Mycolyl transferase 85B) (Fibronectin-binding protein B) (Extracellular alpha-antigen)	Mycobacterium tuberculosis H37Rv	1773
17402	17402	Fusion protein [Human respiratory syncytial virus A]	Human respiratory syncytial virus A	11250
17431	17431	N protein	Puumala virus Kazan	1980486
17466	17466	Glycoprotein precursor	Andes virus CHI-7913	1980456
17524	17524	Spike glycoprotein precursor	SARS-CoV1	10002316
17524	17524	Spike glycoprotein precursor	SARS-CoV1	10002316
17524	17524	Spike glycoprotein precursor	SARS-CoV1	10002316
17524	17524	Spike glycoprotein precursor	SARS-CoV1	10002316
17524	17524	Spike glycoprotein precursor	SARS-CoV1	10002316
17558	17558	HCV-1	hepatitis C virus genotype 1a	11103
17558	17558	HCV-1	hepatitis C virus genotype 1a	11103
17558	17558	HCV-1	hepatitis C virus genotype 1a	11103
17558	17558	HCV-1	hepatitis C virus genotype 1a	11103
17558	17558	HCV-1	hepatitis C virus genotype 1a	11103
17572	17572	Hemagglutinin glycoprotein	Measles virus strain Edmonston	11234
17581	17581	Lipoprotein, 15 kDa (tpp15)	Treponema pallidum subsp. pallidum str. Nichols	160
17589	17589	Heat shock 70 kDa protein	Trypanosoma cruzi	5693
17590	17590	Heat shock 70 kDa protein	Trypanosoma cruzi	5693
17639	17639	Lipoprotein, 15 kDa (tpp15)	Treponema pallidum subsp. pallidum str. Nichols	160
17640	17640	Lipoprotein, 15 kDa (tpp15)	Treponema pallidum subsp. pallidum str. Nichols	160
17640	17640	Lipoprotein, 15 kDa (tpp15)	Treponema pallidum subsp. pallidum str. Nichols	160
17644	17644	Spike glycoprotein precursor	SARS coronavirus Tor2	10002316
17644	17644	Spike glycoprotein precursor	SARS coronavirus Tor2	10002316
17727	17727	Envelope protein	Dengue virus 2 Jamaica/1409/1983	12637
17743	17743	Genome polyprotein	Hepatitis C virus subtype 2a	11103
17746	17746	Nucleocapsid protein	Hantaan orthohantavirus	1980471
17801	17801	Polyprotein	Hepatitis C virus subtype 1b	11103
17801	17801	Polyprotein	Hepatitis C virus subtype 1b	11103
17801	17801	Polyprotein	Hepatitis C virus subtype 1b	11103
17801	17801	Polyprotein	Hepatitis C virus subtype 1b	11103
17813	17813	Genome polyprotein	Hepatitis C virus (isolate 1)	11103
17833	17833	Diacylglycerol acyltransferase/mycolyltransferase Ag85A, partial	Mycobacterium tuberculosis	1773
17844	17844	Lipoprotein, 15 kDa (tpp15)	Treponema pallidum subsp. pallidum str. Nichols	160
17844	17844	Lipoprotein, 15 kDa (tpp15)	Treponema pallidum subsp. pallidum str. Nichols	160
17888	17888	Genome polyprotein	Hepatitis C virus subtype 1b	11103
17889	17889	HCV-1	hepatitis C virus genotype 1a	11103
17889	17889	HCV-1	hepatitis C virus genotype 1a	11103
17889	17889	HCV-1	hepatitis C virus genotype 1a	11103
17889	17889	HCV-1	hepatitis C virus genotype 1a	11103
17889	17889	HCV-1	hepatitis C virus genotype 1a	11103
17902	17902	HCV-1	hepatitis C virus genotype 1a	11103
17920	17920	Adhesin P1 precursor (Cytadhesin P1) (Attachment protein)	Mycoplasma pneumoniae	2104
17929	17929	Spike glycoprotein precursor	SARS coronavirus Tor2	10002316
17960	17960	Genome polyprotein	Hepatitis C virus (isolate 1)	11103
17998	17998	Envelope glycoprotein precursor	Puumala virus sotkamo/v-2969/81	1980486
18037	18037	Genome polyprotein	hepatitis C virus genotype 1a	11103
18139	18139	ESAT-6-like protein esxB	Mycobacterium leprae	1769
18150	18150	Envelope protein	Dengue virus 2 Thailand/16681/84	12637
18150	18150	Envelope protein	Dengue virus 2 Thailand/16681/84	12637
18161	18161	E2 glycoprotein precursor	SARS coronavirus Tor2	10002316
18161	18161	E2 glycoprotein precursor	SARS coronavirus Tor2	10002316
18177	18177	Envelope protein	Hepacivirus C	11103
18255	18255	Major surface glycoprotein G	Human respiratory syncytial virus A2	11250
18320	18320	Genome polyprotein	Hepatitis C virus genotype 3	11103
18511	18511	Lipoprotein, 15 kDa (tpp15)	Treponema pallidum subsp. pallidum str. Nichols	160
18514	18514	Spike glycoprotein	Severe acute respiratory syndrome coronavirus 2	2697049
18515	18515	E2 glycoprotein precursor	SARS coronavirus Tor2	10002316
18517	18517	Merozoite surface protein 1 precursor	Plasmodium falciparum RO-33	5833
18603	18603	Structural protein 2 precursor	Hepatitis E virus (strain Burma)	1678143
18619	18619	Epstein-Barr nuclear antigen 1	Human herpesvirus 4 strain B95-8	10376
18619	18619	Epstein-Barr nuclear antigen 1	Human herpesvirus 4 strain B95-8	10376
18619	18619	Epstein-Barr nuclear antigen 1	Human herpesvirus 4 strain B95-8	10376
18619	18619	Epstein-Barr nuclear antigen 1	Human herpesvirus 4 strain B95-8	10376
18671	18671	Nucleocapsid protein	SARS coronavirus BJ01	10002316
18671	18671	Nucleocapsid protein	SARS coronavirus BJ01	10002316
18700	18700	Antigen 85-B precursor (85B) (Extracellular alpha-antigen) (Antigen 85 complex B) (Ag85B) (Mycolyl transferase 85B) (Fibronectin-binding protein B) (30 kDa extracellular protein)	Mycobacterium tuberculosis	1773
18736	18736	Structural protein	Paslahepevirus balayani	1678143
18743	18743	Antigen 85-B precursor	Mycobacterium leprae	1769
18752	18752	Nucleoprotein	SARS-CoV1	10002316
18752	18752	Nucleoprotein	SARS-CoV1	10002316
18752	18752	Nucleoprotein	SARS-CoV1	10002316
18752	18752	Nucleoprotein	SARS-CoV1	10002316
18753	18753	Polyprotein	Hepatitis C virus subtype 1b	11103
18758	18758	Major surface antigen p190	Plasmodium falciparum	5833
18759	18759	Merozoite surface protein 1	Plasmodium falciparum	5833
18761	18761	Merozoite surface protein 1 precursor	Plasmodium falciparum Palo Alto/Uganda	5833
18764	18764	DnaK	Mycobacterium tuberculosis	1773
18780	18780	MAJOR SECRETED IMMUNOGENIC PROTEIN MPB70 PRECURSOR	Mycobacterium tuberculosis variant bovis BCG	1773
18780	18780	MAJOR SECRETED IMMUNOGENIC PROTEIN MPB70 PRECURSOR	Mycobacterium tuberculosis variant bovis BCG	1773
18814	18814	Membrane protein	SARS-CoV1	10002316
18814	18814	Membrane protein	SARS-CoV1	10002316
18818	18818	Genome polyprotein	Hepatitis C virus (isolate 1)	11103
18828	18828	Genome polyprotein	Hepatitis C virus (isolate 1)	11103
18837	18837	HCV-1	hepatitis C virus genotype 1a	11103
18874	18874	Genome polyprotein	Hepacivirus C	11103
18874	18874	Genome polyprotein	Hepacivirus C	11103
18884	18884	EBNA-1 protein	Human gammaherpesvirus 4	10376
18887	18887	Genome polyprotein	Hepatitis C virus (isolate 1)	11103
18889	18889	HCV-1	Hepatitis C virus subtype 1b AD78	11103
18893	18893	Genome polyprotein	Hepacivirus C	11103
18893	18893	Genome polyprotein	Hepacivirus C	11103
18909	18909	Polyprotein	Hepatitis C virus subtype 1b AD78	11103
18946	18946	EBNA-1	Human gammaherpesvirus 4	10376
18982	18982	Circumsporozoite protein	Plasmodium vivax	5855
18982	18982	Circumsporozoite protein	Plasmodium vivax	5855
18985	18985	Envelope glycoprotein G	Human alphaherpesvirus 1 strain 17	10298
19007	19007	Genome polyprotein	Hepatitis C virus subtype 2b	11103
19014	19014	Surface antigen 2 (CA-2) [Trypanosoma cruzi cruzi]	Trypanosoma cruzi	5693
19014	19014	Surface antigen 2 (CA-2) [Trypanosoma cruzi cruzi]	Trypanosoma cruzi	5693
19028	19028	ESAT-6-like protein esxB	Mycobacterium tuberculosis	1773
19029	19029	Duffy receptor	Plasmodium vivax	5855
19048	19048	Immunogenic protein MPB70 precursor	Mycobacterium bovis T/91/1378	1773
19091	19091	Circumsporozoite protein	Plasmodium vivax Sal-1	5855
19091	19091	Circumsporozoite protein	Plasmodium vivax Sal-1	5855
19098	19098	Circumsporozoite protein	Plasmodium vivax	5855
19101	19101	60 kDa chaperonin	Orientia tsutsugamushi	784
19202	19202	DnaK	Mycobacterium tuberculosis	1773
19269	19269	Delta antigen	Hepatitis delta virus	12475
19273	19273	HCV-1	hepatitis C virus genotype 1a	11103
19274	19274	Polyprotein	Hepatitis C virus subtype 1b	11103
19311	19311	Structural protein 1	Hepatitis E virus (strain Mexico)	1678143
19334	19334	Hypothetical protein Rv2626c	Mycobacterium tuberculosis H37Rv	1773
19388	19388	HCV-1	hepatitis C virus genotype 1a	11103
19396	19396	Structural protein	Paslahepevirus balayani	1678143
19396	19396	Structural protein	Paslahepevirus balayani	1678143
19405	19405	Fimbrillin	Porphyromonas gingivalis	837
19405	19405	Fimbrillin	Porphyromonas gingivalis	837
19405	19405	Fimbrillin	Porphyromonas gingivalis	837
19426	19426	Polyprotein precursor	GB virus C	1985356
19509	19509	60 kDa chaperonin	Orientia tsutsugamushi	784
19520	19520	Hemagglutinin	Influenza B virus	11520
19562	19562	PPE family protein	Mycobacterium tuberculosis H37Rv	1773
19562	19562	PPE family protein	Mycobacterium tuberculosis H37Rv	1773
19585	19585	E2 glycoprotein precursor	SARS coronavirus Tor2	10002316
19585	19585	E2 glycoprotein precursor	SARS coronavirus Tor2	10002316
19621	19621	Genome polyprotein	Hepatitis C virus subtype 1b	11103
19635	19635	Large envelope protein	Hepatitis B virus	10407
19636	19636	Surface protein 9B	Schistosoma mansoni	6183
19637	19637	Surface protein 9B	Schistosoma mansoni Puerto Rico	6183
19657	19657	Spike glycoprotein precursor	SARS coronavirus Tor2	10002316
19657	19657	Spike glycoprotein precursor	SARS coronavirus Tor2	10002316
19684	19684	Pertactin precursor	Bordetella pertussis	520
19700	19700	EBNA-1	Human herpesvirus 4	10376
19700	19700	EBNA-1	Human herpesvirus 4	10376
19700	19700	EBNA-1	Human gammaherpesvirus 4	10376
19700	19700	EBNA-1	Human gammaherpesvirus 4	10376
19700	19700	EBNA-1	Human gammaherpesvirus 4	10376
19701	19701	EBNA-1	Human herpesvirus 4	10376
19701	19701	EBNA-1	Human herpesvirus 4	10376
19701	19701	EBNA-1	Human herpesvirus 4	10376
19702	19702	EBNA-1	Human herpesvirus 4	10376
19702	19702	EBNA-1	Human herpesvirus 4	10376
19702	19702	EBNA-1	Human herpesvirus 4	10376
19703	19703	EBNA-1	Human herpesvirus 4	10376
19703	19703	EBNA-1	Human herpesvirus 4	10376
19703	19703	EBNA-1	Human herpesvirus 4	10376
19723	19723	Non-capsid protein NS-1	Human parvovirus B19	1511900
19723	19723	Non-capsid protein NS-1	Human parvovirus B19	1511900
19736	19736	Structural protein 2 precursor	Hepatitis E virus (strain Burma)	1678143
19901	19901	Lipoprotein, 15 kDa (tpp15)	Treponema pallidum subsp. pallidum str. Nichols	160
19901	19901	Lipoprotein, 15 kDa (tpp15)	Treponema pallidum subsp. pallidum str. Nichols	160
19902	19902	Polyprotein	Hepatitis C virus genotype 3	11103
19917	19917	Structural protein	Paslahepevirus balayani	1678143
19928	19928	Heat shock 70 kDa protein	Plasmodium falciparum	5833
19928	19928	Heat shock 70 kDa protein	Plasmodium falciparum	5833
19949	19949	Envelope glycoprotein G	Human alphaherpesvirus 2	10310
19965	19965	Genome polyprotein	Hepatitis C virus subtype 1b	11103
19974	19974	Polyprotein	Hepatitis C virus subtype 1b AD78	11103
19975	19975	Genome polyprotein	Hepatitis C virus subtype 1b AD78	11103
19975	19975	Genome polyprotein	Hepatitis C virus subtype 1b AD78	11103
19975	19975	Genome polyprotein	Hepatitis C virus subtype 1b AD78	11103
19975	19975	Genome polyprotein	Hepatitis C virus subtype 1b AD78	11103
19975	19975	Genome polyprotein	Hepatitis C virus subtype 1b AD78	11103
19975	19975	Genome polyprotein	Hepatitis C virus subtype 1b AD78	11103
19975	19975	Genome polyprotein	Hepatitis C virus subtype 1b AD78	11103
19975	19975	Genome polyprotein	Hepatitis C virus subtype 1b AD78	11103
19975	19975	Genome polyprotein	Hepatitis C virus subtype 1b AD78	11103
19975	19975	Genome polyprotein	Hepatitis C virus subtype 1b AD78	11103
19975	19975	Genome polyprotein	Hepatitis C virus subtype 1b AD78	11103
19975	19975	Genome polyprotein	Hepatitis C virus subtype 1b AD78	11103
19975	19975	Genome polyprotein	Hepatitis C virus subtype 1b AD78	11103
19975	19975	Genome polyprotein	Hepatitis C virus subtype 1b AD78	11103
19975	19975	Genome polyprotein	Hepatitis C virus subtype 1b AD78	11103
19989	19989	Antigen 85-B precursor (85B) (Extracellular alpha-antigen) (Antigen 85 complex B) (Ag85B) (Mycolyl transferase 85B) (Fibronectin-binding protein B) (30 kDa extracellular protein)	Mycobacterium tuberculosis H37Rv	1773
20003	20003	Nucleoprotein	SARS-CoV1	10002316
20005	20005	Protein lsr2 precursor	Mycobacterium leprae	1769
20012	20012	Merozoite surface protein 1 precursor	Plasmodium falciparum isolate WELLCOME	5833
20013	20013	Merozoite surface protein 1	Plasmodium falciparum	5833
20014	20014	Merozoite surface protein 1 precursor	Plasmodium falciparum isolate WELLCOME	5833
20039	20039	Major surface antigen p190	Plasmodium falciparum	5833
20042	20042	Merozoite surface protein 1	Plasmodium falciparum	5833
20046	20046	Hypothetical protein	Taenia saginata	6206
20060	20060	DnaK	Mycobacterium tuberculosis	1773
20108	20108	Envelope glycoprotein	Human T-cell leukemia virus type I	194440
20141	20141	Genome polyprotein	Hepatitis C virus subtype 1b	11103
20141	20141	Genome polyprotein	Hepatitis C virus subtype 1b	11103
20141	20141	Genome polyprotein	Hepatitis C virus subtype 1b	11103
20141	20141	Genome polyprotein	Hepatitis C virus subtype 1b	11103
20141	20141	Genome polyprotein	Hepatitis C virus subtype 1b	11103
20141	20141	Genome polyprotein	Hepatitis C virus subtype 1b	11103
20147	20147	Polyprotein	Hepatitis C virus (isolate H77)	11103
20148	20148	HCV-1	Hepatitis C virus subtype 1b AD78	11103
20148	20148	HCV-1	Hepatitis C virus subtype 1b AD78	11103
20174	20174	DnaK	Mycobacterium tuberculosis	1773
20194	20194	Polyprotein	Hepatitis C virus subtype 1b AD78	11103
20197	20197	Glycoprotein precursor	Andes virus CHI-7913	1980456
20198	20198	DnaK	Mycobacterium tuberculosis	1773
20201	20201	HCV-1	hepatitis C virus genotype 1a	11103
20217	20217	Outer surface protein VlsE	Borreliella burgdorferi B31	139
20281	20281	PPE family protein	Mycobacterium tuberculosis H37Rv	1773
20283	20283	Lipoprotein, 15 kDa (tpp15)	Treponema pallidum subsp. pallidum str. Nichols	160
20284	20284	Lipoprotein, 15 kDa (tpp15)	Treponema pallidum subsp. pallidum str. Nichols	160
20284	20284	Lipoprotein, 15 kDa (tpp15)	Treponema pallidum subsp. pallidum str. Nichols	160
20285	20285	Genome polyprotein	Hepatitis C virus subtype 1b	11103
20288	20288	E2 glycoprotein precursor	SARS coronavirus Tor2	10002316
20288	20288	E2 glycoprotein precursor	SARS coronavirus Tor2	10002316
20310	20310	Genome polyprotein	Hepatitis C virus subtype 2b	11103
20485	20485	Nucleoprotein	SARS-CoV1	10002316
20485	20485	Nucleoprotein	SARS-CoV1	10002316
20538	20538	Protein antigen	Plasmodium falciparum	5833
20569	20569	Envelope glycoprotein	Dengue virus 2 Jamaica/1409/1983	12637
20575	20575	60 kDa chaperonin	Salmonella enterica subsp. enterica serovar Typhi	28901
20626	20626	Structural protein	Paslahepevirus balayani	1678143
20626	20626	Structural protein	Paslahepevirus balayani	1678143
20650	20650	Anchored core protein C	Japanese encephalitis virus	11072
20654	20654	Genome polyprotein	hepatitis C virus genotype 1a	11103
20654	20654	Genome polyprotein	hepatitis C virus genotype 1a	11103
20655	20655	Polyprotein	Hepacivirus C	11103
20662	20662	14 kDa antigen	Mycobacterium tuberculosis	1773
20663	20663	53kDa major outer membrane protein	Porphyromonas gingivalis	837
20681	20681	Envelope glycoprotein	Human T-cell leukemia virus type I	194440
20693	20693	Fimbrillin	Porphyromonas gingivalis	837
20693	20693	Fimbrillin	Porphyromonas gingivalis	837
20693	20693	Fimbrillin	Porphyromonas gingivalis	837
20703	20703	Secreted aspartic proteinase 2	Candida albicans	5476
20722	20722	FIM3	Bordetella pertussis	520
20809	20809	Structural protein E2	Hepacivirus C	11103
20851	20851	Envelope glycoprotein	Dengue virus type 2	12637
20851	20851	Envelope glycoprotein	Dengue virus type 2	12637
20854	20854	Major merozoite surface antigen	Plasmodium falciparum	5833
20934	20934	Polyprotein	Hepatitis C virus subtype 1b	11103
20934	20934	Polyprotein	Hepatitis C virus subtype 1b	11103
21014	21014	Polyprotein	Hepatitis C virus subtype 2b	11103
21026	21026	Genome polyprotein	Human hepatitis A virus Hu/Australia/HM175/1976	12092
21065	21065	Nucleocapsid protein	SARS coronavirus BJ01	10002316
21065	21065	Nucleocapsid protein	SARS coronavirus BJ01	10002316
21174	21174	Envelope glycoprotein 2	Hepacivirus C	11103
21224	21224	Genome polyprotein	Hepacivirus C	11103
21264	21264	Nucleocapsid protein N	SARS coronavirus Frankfurt 1	10002316
21264	21264	Nucleocapsid protein N	SARS coronavirus Frankfurt 1	10002316
21277	21277	Hemagglutinin	Measles morbillivirus	11234
21322	21322	Heat shock 70 kDa protein	Trypanosoma cruzi	5693
21334	21334	60 kDa chaperonin	Orientia tsutsugamushi	784
21336	21336	Genome polyprotein	Hepacivirus C	11103
21352	21352	Basic membrane protein A precursor (Immunodominant antigen P39)	Borreliella burgdorferi	139
21353	21353	Basic membrane protein A precursor (Immunodominant antigen P39)	Borreliella burgdorferi	139
21353	21353	Basic membrane protein A precursor (Immunodominant antigen P39)	Borreliella burgdorferi	139
21371	21371	Immunogenic protein MPB70 precursor	Mycobacterium tuberculosis variant bovis BCG	1773
21422	21422	ESAT-6-like protein esxB	Mycobacterium tuberculosis	1773
21423	21423	ESAT-6-like protein esxB	Mycobacterium tuberculosis H37Rv	1773
21423	21423	ESAT-6-like protein esxB	Mycobacterium tuberculosis H37Rv	1773
21424	21424	Nucleocapsid protein	SARS coronavirus BJ01	10002316
21424	21424	Nucleocapsid protein	SARS coronavirus BJ01	10002316
21427	21427	Circumsporozoite protein	Plasmodium vivax	5855
21427	21427	Circumsporozoite protein	Plasmodium vivax	5855
21459	21459	Genome polyprotein	Hepatitis C virus subtype 2b	11103
21460	21460	Genome polyprotein	Hepatitis C virus subtype 2a	11103
21466	21466	Envelope glycoprotein	Dengue virus 2 Jamaica/1409/1983	12637
21469	21469	Protective recombinant antigen	Taenia crassiceps	6207
21479	21479	18 kDa antigen	Mycobacterium leprae	1769
21479	21479	18 kDa antigen	Mycobacterium leprae	1769
21497	21497	PPE family protein	Mycobacterium tuberculosis H37Rv	1773
21513	21513	60 kDa chaperonin	Orientia tsutsugamushi	784
21532	21532	Structural protein 2 precursor	Hepatitis E virus (strain Burma)	1678143
21532	21532	Structural protein 2 precursor	Hepatitis E virus (strain Burma)	1678143
21547	21547	HCV-1	Hepacivirus C	11103
21549	21549	ABC transporter ATP-binding protein	Staphylococcus aureus subsp. aureus MRSA252	1280
21551	21551	Membrane protein	SARS-CoV1	10002316
21551	21551	Membrane protein	SARS-CoV1	10002316
21553	21553	Spike glycoprotein precursor	SARS-CoV1	10002316
21553	21553	Spike glycoprotein precursor	SARS-CoV1	10002316
21585	21585	Nucleoprotein	SARS-CoV1	10002316
21586	21586	Epstein-Barr nuclear antigen 1	Human herpesvirus 4 strain B95-8	10376
21586	21586	Epstein-Barr nuclear antigen 1	Human herpesvirus 4 strain B95-8	10376
21586	21586	Epstein-Barr nuclear antigen 1	Human herpesvirus 4 strain B95-8	10376
21604	21604	Epstein-Barr nuclear antigen 1	Human herpesvirus 4 strain B95-8	10376
21604	21604	Epstein-Barr nuclear antigen 1	Human herpesvirus 4 strain B95-8	10376
21604	21604	Epstein-Barr nuclear antigen 1	Human herpesvirus 4 strain B95-8	10376
21607	21607	Lipoprotein, 15 kDa (tpp15)	Treponema pallidum subsp. pallidum str. Nichols	160
21653	21653	DnaK	Mycobacterium tuberculosis	1773
21699	21699	Genome polyprotein	Hepatitis C virus subtype 1b	11103
21713	21713	FIM2	Bordetella pertussis	520
21759	21759	Core protein, partial	Hepacivirus C	11103
21759	21759	Core protein, partial	Hepacivirus C	11103
21760	21760	Core protein	Hepatitis C virus (isolate H)	11103
21799	21799	Cysteine protease	Leishmania aethiopica	5667
21804	21804	Genome polyprotein	Hepacivirus C	11103
21827	21827	Glycoprotein NS1	Dengue virus 2 Puerto Rico/PR159-S1/1969	12637
21888	21888	Pr gag-pro-pol	Human T-cell leukemia virus type I	194440
21888	21888	Pr gag-pro-pol	Human T-cell leukemia virus type I	194440
21908	21908	Genome polyprotein	Dengue virus	12637
21919	21919	Genome polyprotein	Hepatitis C virus subtype 1b	11103
21953	21953	Genome polyprotein	hepatitis C virus genotype 1a	11103
21957	21957	Ag88	Mycobacterium tuberculosis str. Erdman = ATCC 35801	1773
21967	21967	Nucleoprotein	Severe acute respiratory syndrome coronavirus 2	2697049
21996	21996	Membrane protein	SARS-CoV1	10002316
21996	21996	Membrane protein	SARS-CoV1	10002316
22028	22028	ESAT-6-like protein esxB	Mycobacterium leprae	1769
22044	22044	Genome polyprotein	Hepatitis C virus subtype 1b	11103
22055	22055	Protein lsr2 precursor	Mycobacterium leprae	1769
22056	22056	Epstein-Barr nuclear antigen 1	Human herpesvirus 4 strain B95-8	10376
22058	22058	EBNA-1	Human herpesvirus 4	10376
22063	22063	Hemagglutinin glycoprotein	Measles morbillivirus	11234
22082	22082	Nonstructural protein	Hepacivirus C	11103
22111	22111	HCV-1	hepatitis C virus genotype 1a	11103
22111	22111	HCV-1	hepatitis C virus genotype 1a	11103
22111	22111	HCV-1	hepatitis C virus genotype 1a	11103
22121	22121	Genome polyprotein	Hepatitis C virus subtype 2a	11103
22122	22122	Genome polyprotein	Hepatitis C virus genotype 3	11103
22123	22123	NS3-4 protein	Hepatitis C virus subtype 2b	11103
22126	22126	Polyprotein	Hepatitis C virus subtype 1b	11103
22126	22126	Polyprotein	Hepatitis C virus subtype 1b	11103
22126	22126	Polyprotein	Hepatitis C virus subtype 1b	11103
22126	22126	Polyprotein	Hepatitis C virus subtype 1b	11103
22127	22127	Polyprotein	Hepatitis C virus subtype 2b	11103
22128	22128	Polyprotein precursor	Hepatitis C virus subtype 1b	11103
22129	22129	Nonstructural protein	Hepatitis C virus subtype 1b	11103
22162	22162	Epstein-Barr nuclear antigen 1	Human herpesvirus 4 strain B95-8	10376
22185	22185	Prot GOR	Pan troglodytes	9598
22186	22186	Prot GOR	Pan troglodytes	9598
22186	22186	Prot GOR	Pan troglodytes	9598
22187	22187	Epstein-Barr nuclear antigen 1	Human herpesvirus 4 strain B95-8	10376
22187	22187	Epstein-Barr nuclear antigen 1	Human herpesvirus 4 strain B95-8	10376
22194	22194	Genome polyprotein	Hepacivirus C	11103
22194	22194	Genome polyprotein	Hepacivirus C	11103
22194	22194	Genome polyprotein	Hepacivirus C	11103
22194	22194	Genome polyprotein	Hepacivirus C	11103
22196	22196	Structural protein 2 precursor	Hepatitis E virus (strain Burma)	1678143
22196	22196	Structural protein 2 precursor	Hepatitis E virus (strain Burma)	1678143
22196	22196	Structural protein 2 precursor	Hepatitis E virus (strain Burma)	1678143
22204	22204	Protein lsr2 precursor	Mycobacterium leprae	1769
22204	22204	Protein lsr2 precursor	Mycobacterium leprae	1769
22217	22217	FIM2	Bordetella pertussis	520
22246	22246	Polyprotein	Hepacivirus C	11103
22246	22246	Polyprotein	Hepacivirus C	11103
22246	22246	Polyprotein	Hepacivirus C	11103
22253	22253	VP1 capsid protein	Human parvovirus B19	1511900
22332	22332	DnaK	Mycobacterium tuberculosis	1773
22387	22387	PPE family protein	Mycobacterium tuberculosis H37Rv	1773
22396	22396	Genome polyprotein	Hepatitis C virus subtype 1b	11103
22398	22398	DnaK	Mycobacterium tuberculosis	1773
22415	22415	10 kDa culture filtrate antigen esxb (lhp) (cfp10)	Mycobacterium tuberculosis variant bovis	1773
22447	22447	Epstein-Barr nuclear antigen 1	Human herpesvirus 4 strain B95-8	10376
22447	22447	Epstein-Barr nuclear antigen 1	Human herpesvirus 4 strain B95-8	10376
22447	22447	Epstein-Barr nuclear antigen 1	Human herpesvirus 4 strain B95-8	10376
22447	22447	Epstein-Barr nuclear antigen 1	Human herpesvirus 4 strain B95-8	10376
22447	22447	Epstein-Barr nuclear antigen 1	Human herpesvirus 4 strain B95-8	10376
22447	22447	Epstein-Barr nuclear antigen 1	Human herpesvirus 4 strain B95-8	10376
22451	22451	Genome polyprotein	Hepatitis C virus (isolate 1)	11103
22460	22460	Large delta antigen (p27) (HDAg-L)	Hepatitis delta virus	12475
22468	22468	HCV-1	hepatitis C virus genotype 1a	11103
22469	22469	Polyprotein	Hepacivirus C	11103
22481	22481	Nucleoprotein	Severe acute respiratory syndrome coronavirus 2	2697049
22490	22490	Envelope glycoprotein gp62 precursor	Human T-cell leukemia virus type I	194440
22491	22491	Genome polyprotein	Hepatitis C virus genotype 3	11103
22550	22550	Unnamed protein product	Hepatitis B virus	10407
22558	22558	Polyprotein	Hepacivirus C	11103
22575	22575	Unnamed protein product	Hepacivirus C	11103
22576	22576	Polyprotein	Hepatitis C virus (isolate H77)	11103
22698	22698	Genome polyprotein	Coxsackievirus B4 (strain JVB / Benschoten / New York/51)	138949
22716	22716	Envelope glycoprotein	Dengue virus 2 Jamaica/1409/1983	12637
22717	22717	Envelope glycoprotein	Dengue virus 2 Jamaica/1409/1983	12637
22717	22717	Envelope glycoprotein	Dengue virus 2 Jamaica/1409/1983	12637
22717	22717	Envelope glycoprotein	Dengue virus 2 Jamaica/1409/1983	12637
22732	22732	Genome polyprotein	Hepatitis C virus subtype 2a	11103
22755	22755	Hemagglutinin	Influenza A virus (A/X-31(H3N2))	11320
22809	22809	Merozoite surface protein 1	Plasmodium falciparum	5833
22815	22815	Merozoite surface protein 1	Plasmodium falciparum	5833
22828	22828	Merozoite surface protein 1 precursor	Plasmodium falciparum Palo Alto/Uganda	5833
22831	22831	Polyprotein precursor	GB virus C	1985356
22841	22841	Merozoite surface protein 1 precursor	Plasmodium falciparum Palo Alto/Uganda	5833
22853	22853	Structural protein	Paslahepevirus balayani	1678143
22853	22853	Structural protein	Paslahepevirus balayani	1678143
22853	22853	Structural protein	Paslahepevirus balayani	1678143
22882	22882	10 kDa chaperonin	Mycobacterium leprae	1769
22898	22898	Lipoprotein, 15 kDa (tpp15)	Treponema pallidum subsp. pallidum str. Nichols	160
22899	22899	Lipoprotein, 15 kDa (tpp15)	Treponema pallidum subsp. pallidum str. Nichols	160
22912	22912	DnaK	Mycobacterium tuberculosis	1773
22972	22972	Envelope protein	Dengue virus 2 Jamaica/1409/1983	12637
22993	22993	Hemagglutinin HA1	Influenza A virus (A/X-31(H3N2))	11320
22993	22993	Hemagglutinin HA1	Influenza A virus (A/X-31(H3N2))	11320
22995	22995	Spike glycoprotein precursor	SARS-CoV1	10002316
23004	23004	Envelope protein	Dengue virus 2 Jamaica/1409/1983	12637
23015	23015	60 kDa chaperonin 2 GroEL2 (protein Cpn60-2) (GroEL protein 2) (65 kDa antigen) (heat shock protein 65) (cell wall protein A) (antigen A)	Mycobacterium tuberculosis	1773
23016	23016	60 kDa chaperonin 2 GroEL2	Mycobacterium tuberculosis variant bovis BCG	1773
23048	23048	Hemagglutinin glycoprotein	Measles morbillivirus	11234
23051	23051	Spike glycoprotein precursor	SARS coronavirus Tor2	10002316
23051	23051	Spike glycoprotein precursor	SARS coronavirus Tor2	10002316
23058	23058	Genome polyprotein	Hepatitis C virus subtype 2a	11103
23096	23096	Hemagglutinin glycoprotein	Measles morbillivirus	11234
23102	23102	Polyprotein	Hepatitis C virus subtype 1b	11103
23119	23119	Core protein	Hepacivirus C	11103
23119	23119	Core protein	Hepacivirus C	11103
23119	23119	Core protein	Hepacivirus C	11103
23119	23119	Core protein	Hepacivirus C	11103
23176	23176	Structural protein 1	Hepatitis E virus (strain Burma)	1678143
23184	23184	ABC transporter ATP-binding protein	Staphylococcus aureus subsp. aureus MRSA252	1280
23185	23185	ABC transporter ATP-binding protein	Staphylococcus aureus subsp. aureus MRSA252	1280
23191	23191	Protein LSR2 precursor	Mycobacterium leprae	1769
23192	23192	LSR2	Mycobacterium leprae	1769
23193	23193	LSR2	Mycobacterium leprae	1769
23193	23193	LSR2	Mycobacterium leprae	1769
23194	23194	LSR2	Mycobacterium leprae	1769
23195	23195	LSR2	Mycobacterium leprae	1769
23293	23293	Spike glycoprotein precursor	SARS coronavirus Tor2	10002316
23296	23296	Spike glycoprotein precursor	SARS coronavirus Tor2	10002316
23296	23296	Spike glycoprotein precursor	SARS coronavirus Tor2	10002316
23337	23337	DnaK	Mycobacterium tuberculosis	1773
23367	23367	60 kDa chaperonin	Orientia tsutsugamushi	784
23391	23391	Polyprotein	Hepacivirus C	11103
23392	23392	Genome polyprotein	Hepatitis C virus (isolate Taiwan)	11103
23404	23404	Glycoprotein precursor	Andes virus CHI-7913	1980456
23422	23422	Hemagglutinin glycoprotein	Measles virus strain Edmonston	11234
23432	23432	Genome polyprotein	Hepacivirus C	11103
23437	23437	Spike glycoprotein precursor	SARS coronavirus Tor2	10002316
23437	23437	Spike glycoprotein precursor	SARS coronavirus Tor2	10002316
23455	23455	Polyprotein	Coxsackievirus B3	138949
23511	23511	Protective recombinant antigen	Taenia crassiceps Strain ORF	6207
23511	23511	Protective recombinant antigen	Taenia crassiceps Strain ORF	6207
23520	23520	E2 glycoprotein precursor	SARS coronavirus Tor2	10002316
23520	23520	E2 glycoprotein precursor	SARS coronavirus Tor2	10002316
23530	23530	Cysteine protease	Leishmania aethiopica	5667
23564	23564	Polyprotein	Hepatitis C virus genotype 2	11103
23564	23564	Polyprotein	Hepatitis C virus genotype 2	11103
23564	23564	Polyprotein	Hepatitis C virus genotype 2	11103
23576	23576	Sexual stage-specific protein precursor	Plasmodium falciparum	5833
23630	23630	60 kDa chaperonin	Orientia tsutsugamushi	784
23641	23641	ABC transporter ATP-binding protein	Staphylococcus aureus subsp. aureus MRSA252	1280
23671	23671	60 kDa chaperonin	Orientia tsutsugamushi	784
23722	23722	Transcriptional activator Tax	Human T-cell leukemia virus type I	194440
23727	23727	Nucleoprotein	Andes virus CHI-7913	1980456
23728	23728	Nucleoprotein	Puumala orthohantavirus	1980486
23917	23917	Nucleocapsid protein	SARS coronavirus Tor2	10002316
23965	23965	Polyprotein	Hepacivirus C	11103
23966	23966	Polyprotein	Hepacivirus C	11103
23976	23976	Lipase 2 precursor (glycerol ester hydrolase 2)	Staphylococcus aureus subsp. aureus COL	1280
24046	24046	LANA	Human gammaherpesvirus 8	37296
24046	24046	LANA	Human gammaherpesvirus 8	37296
24052	24052	Genome polyprotein	Hepatitis C virus subtype 1b	11103
24104	24104	Hemagglutinin glycoprotein	Measles virus strain Edmonston	11234
24123	24123	Lipoprotein, 15 kDa (tpp15)	Treponema pallidum subsp. pallidum str. Nichols	160
24124	24124	Lipoprotein, 15 kDa (tpp15)	Treponema pallidum subsp. pallidum str. Nichols	160
24211	24211	Heat shock 70 kDa protein	Trypanosoma cruzi	5693
24261	24261	Polyprotein	Hepatitis C virus subtype 2b	11103
24352	24352	Hemagglutinin glycoprotein	Measles morbillivirus	11234
24595	24595	Envelope glycoprotein gp63 precursor	Human T-lymphotropic virus 2	194441
24658	24658	DnaK	Mycobacterium tuberculosis	1773
24671	24671	Genome polyprotein	hepatitis C virus genotype 1a	11103
24696	24696	Genome polyprotein	Hepatitis C virus (isolate H)	11103
24713	24713	Lipoprotein, 15 kDa (tpp15)	Treponema pallidum subsp. pallidum str. Nichols	160
24713	24713	Lipoprotein, 15 kDa (tpp15)	Treponema pallidum subsp. pallidum str. Nichols	160
24870	24870	Polyprotein	Hepacivirus C	11103
24871	24871	Polyprotein	Hepacivirus C	11103
24872	24872	Polyprotein	Hepacivirus C	11103
24875	24875	Genome polyprotein	Hepatitis C virus subtype 1b	11103
24881	24881	Genome polyprotein	Hepatitis C virus subtype 1b	11103
24882	24882	Genome polyprotein	Hepacivirus C	11103
24882	24882	Genome polyprotein	Hepacivirus C	11103
24923	24923	Spike glycoprotein precursor	SARS coronavirus Tor2	10002316
24923	24923	Spike glycoprotein precursor	SARS coronavirus Tor2	10002316
24930	24930	Liver stage antigen	Plasmodium falciparum	5833
24930	24930	Liver stage antigen	Plasmodium falciparum	5833
24960	24960	Envelope glycoprotein G	Human alphaherpesvirus 1 strain 17	10298
24978	24978	Spike glycoprotein precursor	SARS coronavirus Tor2	10002316
25009	25009	Genome polyprotein	Hepatitis C virus subtype 2b	11103
25010	25010	Genome polyprotein	Hepatitis C virus subtype 2a	11103
25031	25031	E2 glycoprotein precursor	SARS coronavirus Tor2	10002316
25031	25031	E2 glycoprotein precursor	SARS coronavirus Tor2	10002316
25086	25086	Polyprotein	Hepacivirus C	11103
25087	25087	Polyprotein precursor	Hepacivirus C	11103
25089	25089	Genome polyprotein	Hepatitis C virus (isolate Japanese)	11103
25136	25136	Nucleoprotein	SARS-CoV1	10002316
25138	25138	DnaK	Mycobacterium tuberculosis	1773
25149	25149	Genome polyprotein	Hepatitis C virus subtype 1b	11103
25200	25200	Glycoprotein precursor	Andes virus CHI-7913	1980456
25219	25219	E2 glycoprotein precursor	SARS coronavirus Tor2	10002316
25219	25219	E2 glycoprotein precursor	SARS coronavirus Tor2	10002316
25250	25250	Spike glycoprotein precursor	SARS coronavirus Tor2	10002316
25254	25254	Genome polyprotein	Hepatitis C virus genotype 3	11103
25258	25258	Polyprotein	Hepatitis C virus subtype 1b	11103
25292	25292	Spike glycoprotein precursor	SARS coronavirus Tor2	10002316
25293	25293	E2 glycoprotein precursor	SARS coronavirus Tor2	10002316
25309	25309	Nonstructural protein 4	Hepatitis C virus subtype 3a	11103
25328	25328	ABC transporter ATP-binding protein	Staphylococcus aureus subsp. aureus MRSA252	1280
25346	25346	Urease beta subunit (urea amidohydrolase) (ureB)	Helicobacter pylori 26695	210
25377	25377	E2 glycoprotein precursor	SARS coronavirus Tor2	10002316
25378	25378	Spike glycoprotein precursor	SARS coronavirus Tor2	10002316
25404	25404	60 kDa chaperonin	Orientia tsutsugamushi	784
25409	25409	Glutamate decarboxylase 2	Homo sapiens	9606
25497	25497	Genome polyprotein	hepatitis C virus genotype 1a	11103
25538	25538	Glycoprotein precursor	Andes virus CHI-7913	1980456
25541	25541	Anchored core protein C	Japanese encephalitis virus	11072
25542	25542	Nucleoprotein	Severe acute respiratory syndrome coronavirus 2	2697049
25592	25592	Genome polyprotein	Hepatitis C virus subtype 2a	11103
25628	25628	SKC-2	Streptococcus dysgalactiae subsp. equisimilis	1334
25630	25630	Genome polyprotein	Hepatitis C virus (isolate H)	11103
25653	25653	Nucleoprotein	Puumala virus sotkamo/v-2969/81	1980486
25768	25768	Circumsporozoite	Plasmodium falciparum	5833
25791	25791	Genome polyprotein	Hepatitis C virus subtype 2b	11103
25792	25792	Genome polyprotein	Hepatitis C virus subtype 2a	11103
25794	25794	Genome polyprotein	Hepatitis C virus subtype 1b	11103
25795	25795	Genome polyprotein	hepatitis C virus genotype 1a	11103
25863	25863	Hemagglutinin HA2	Influenza A virus	11320
25882	25882	Polyprotein	Hepacivirus C	11103
25925	25925	Polyprotein	Hepacivirus C	11103
25925	25925	Polyprotein	Hepacivirus C	11103
25925	25925	Polyprotein	Hepacivirus C	11103
25933	25933	Genome polyprotein	Hepatitis C virus genotype 3	11103
25942	25942	Epstein-Barr nuclear antigen 1	Human herpesvirus 4 CKL	10376
26169	26169	Heat shock 70 kDa protein	Trypanosoma cruzi	5693
26174	26174	Genome polyprotein	Hepacivirus C	11103
26204	26204	Heat shock 70 kDa protein	Trypanosoma cruzi	5693
26234	26234	Genome polyprotein	Hepatitis C virus subtype 1b	11103
26246	26246	Envelope glycoprotein	Dengue virus 2 Jamaica/1409/1983	12637
26247	26247	Envelope protein	Dengue virus 2 Jamaica/1409/1983	12637
26247	26247	Envelope protein	Dengue virus 2 Jamaica/1409/1983	12637
26265	26265	Envelope glycoprotein G	Human alphaherpesvirus 1 strain 17	10298
26308	26308	Genome polyprotein	Dengue virus 2 Jamaica/1409/1983	12637
26318	26318	Polyprotein	Hepatitis C virus subtype 2b	11103
26329	26329	Nucleocapsid protein	SARS coronavirus Tor2	10002316
26348	26348	DnaK	Mycobacterium tuberculosis	1773
26412	26412	Genome polyprotein	Hepatitis C virus subtype 1b	11103
26506	26506	Polyprotein	Hepatitis C virus subtype 2b	11103
26600	26600	Genome polyprotein	Hepatitis C virus subtype 1b	11103
26610	26610	Spike glycoprotein precursor	SARS coronavirus Tor2	10002316
26610	26610	Spike glycoprotein precursor	SARS coronavirus Tor2	10002316
26759	26759	Membrane glycoprotein [Severe acute respiratory syndrome coronavirus 2]	Severe acute respiratory syndrome coronavirus 2	2697049
26766	26766	60 kDa chaperonin	Orientia tsutsugamushi	784
26817	26817	Liver stage antigen	Plasmodium falciparum	5833
26833	26833	Envelope glycoprotein gp63 precursor	Human T-lymphotropic virus 2	194441
26833	26833	Envelope glycoprotein gp63 precursor	Human T-lymphotropic virus 2	194441
26836	26836	Capsid protein	Dengue virus 2 Thailand/16681/84	12637
26838	26838	Nucleocapsid protein N	SARS coronavirus Frankfurt 1	10002316
26839	26839	FIM2	Bordetella pertussis	520
26858	26858	Spike glycoprotein precursor	SARS-CoV1	10002316
26916	26916	Polyprotein	Hepatitis C virus (isolate H)	11103
26916	26916	Polyprotein	Hepatitis C virus (isolate H)	11103
26916	26916	Polyprotein	Hepatitis C virus (isolate H)	11103
26916	26916	Polyprotein	Hepatitis C virus (isolate H)	11103
26932	26932	ABC transporter ATP-binding protein	Staphylococcus aureus subsp. aureus MRSA252	1280
27061	27061	Envelope glycoprotein	Dengue virus 2 Thailand/16681/84	12637
27084	27084	Merozoite surface protein 6	Plasmodium falciparum	5833
27357	27357	E2 glycoprotein precursor	SARS coronavirus Tor2	10002316
27357	27357	E2 glycoprotein precursor	SARS coronavirus Tor2	10002316
27379	27379	Heat shock 70 kDa protein	Trypanosoma cruzi	5693
27389	27389	14 kDa antigen	Mycobacterium tuberculosis	1773
27451	27451	Nucleoprotein	Puumala virus sotkamo/v-2969/81	1980486
27452	27452	N protein	Puumala virus Kazan	1980486
27452	27452	N protein	Puumala virus Kazan	1980486
27494	27494	Genome polyprotein	Hepatitis C virus genotype 3	11103
27507	27507	Heat shock protein 90	Candida albicans	5476
27517	27517	Sexual stage-specific protein precursor	Plasmodium falciparum	5833
27554	27554	Genome polyprotein	Hepatitis C virus subtype 2a	11103
27555	27555	Genome polyprotein	Hepatitis C virus subtype 2b	11103
27595	27595	Genome polyprotein	Hepatitis C virus subtype 1b	11103
27598	27598	Genome polyprotein	Hepatitis C virus subtype 2b	11103
27599	27599	Genome polyprotein	Hepatitis C virus subtype 2a	11103
27627	27627	Genome polyprotein	Hepatitis C virus genotype 3	11103
27685	27685	Polyprotein	Coxsackievirus B3	138949
27732	27732	Flagellar filament 41 kDa core protein	Borreliella burgdorferi B31	139
27749	27749	Polyprotein	Hepatitis C virus genotype 2	11103
27749	27749	Polyprotein	Hepatitis C virus genotype 2	11103
27757	27757	Major surface glycoprotein G	Human respiratory syncytial virus A	11250
27795	27795	Coat protein VP1	Human poliovirus 1 Mahoney	138950
27903	27903	Genome polyprotein	Hepatitis C virus subtype 2a	11103
27959	27959	Lipoprotein, 15 kDa (tpp15)	Treponema pallidum subsp. pallidum str. Nichols	160
27960	27960	Lipoprotein, 15 kDa (tpp15)	Treponema pallidum subsp. pallidum str. Nichols	160
27960	27960	Lipoprotein, 15 kDa (tpp15)	Treponema pallidum subsp. pallidum str. Nichols	160
27979	27979	Heat shock 70 kDa protein	Trypanosoma cruzi	5693
27980	27980	Genome polyprotein	Hepatitis C virus subtype 1b	11103
28041	28041	Hemagglutinin glycoprotein	Measles virus strain Edmonston	11234
28158	28158	Polyprotein precursor	Hepatitis C virus subtype 1b	11103
28158	28158	Polyprotein precursor	Hepatitis C virus subtype 1b	11103
28158	28158	Polyprotein precursor	Hepatitis C virus subtype 1b	11103
28158	28158	Polyprotein precursor	Hepatitis C virus subtype 1b	11103
28158	28158	Polyprotein precursor	Hepatitis C virus subtype 1b	11103
28159	28159	Genome polyprotein	Hepatitis C virus subtype 1b	11103
28182	28182	Polyprotein	Hepatitis C virus (isolate H77)	11103
28182	28182	Polyprotein	Hepatitis C virus (isolate H77)	11103
28186	28186	Polyprotein	Hepatitis C virus subtype 1b	11103
28186	28186	Polyprotein	Hepatitis C virus subtype 1b	11103
28191	28191	Envelope glycoprotein	Dengue virus 2 Jamaica/1409/1983	12637
28191	28191	Envelope glycoprotein	Dengue virus 2 Jamaica/1409/1983	12637
28191	28191	Envelope glycoprotein	Dengue virus 2 Jamaica/1409/1983	12637
28291	28291	Nucleoprotein	Puumala virus sotkamo/v-2969/81	1980486
28303	28303	Large delta antigen (p27) (HDAg-L)	Hepatitis delta virus	12475
28304	28304	Immunogenic protein MPT63 (antigen MPT63/MPB63) (16 kDa immunoprotective extracellular protein)	Mycobacterium tuberculosis	1773
28339	28339	FIM3	Bordetella pertussis	520
28371	28371	Nucleocapsid protein	SARS coronavirus BJ01	10002316
28371	28371	Nucleocapsid protein	SARS coronavirus BJ01	10002316
28374	28374	TCFL5 protein	Mus musculus	10090
28374	28374	TCFL5 protein	Mus musculus	10090
28390	28390	N protein	Puumala virus Kazan	1980486
28396	28396	Glycoprotein precursor	Andes virus CHI-7913	1980456
28413	28413	Genome polyprotein	Hepatitis C virus subtype 1b	11103
28448	28448	M protein, serotype 5 precursor	Streptococcus pyogenes str. Manfredo	1314
28470	28470	6 kDa early secretory antigenic target EsxA (Esat-6)	Mycobacterium tuberculosis H37Rv	1773
28482	28482	Genome polyprotein	Hepatitis C virus subtype 2b	11103
28483	28483	Genome polyprotein	Hepatitis C virus subtype 2a	11103
28492	28492	Glycoprotein precursor	Andes virus CHI-7913	1980456
28509	28509	Polyprotein	Hepacivirus C	11103
28570	28570	Secreted aspartic proteinase 2	Candida albicans	5476
28570	28570	Secreted aspartic proteinase 2	Candida albicans	5476
28596	28596	Probable coat protein VP1	Human parvovirus B19	1511900
28596	28596	Probable coat protein VP1	Human parvovirus B19	1511900
28609	28609	Phosphate-binding protein PstS 1 precursor	Mycobacterium tuberculosis	1773
28618	28618	Spike glycoprotein precursor	SARS-CoV1	10002316
28643	28643	E2 glycoprotein precursor	SARS coronavirus Tor2	10002316
28643	28643	E2 glycoprotein precursor	SARS coronavirus Tor2	10002316
28656	28656	Urease beta subunit (urea amidohydrolase) (ureB)	Helicobacter pylori 26695	210
28661	28661	HCV-1	hepatitis C virus genotype 1a	11103
28698	28698	60 kDa chaperonin	Orientia tsutsugamushi	784
28742	28742	Glutamate-rich protein	Plasmodium falciparum	5833
28749	28749	Outer surface protein C precursor	Borreliella burgdorferi	139
28786	28786	Genome polyprotein	Hepatitis C virus (isolate H)	11103
28853	28853	60 kDa chaperonin	Orientia tsutsugamushi	784
28890	28890	Nucleoprotein	SARS-CoV1	10002316
28910	28910	Polyprotein	Hepacivirus C	11103
28914	28914	Genome polyprotein	Hepacivirus C	11103
28922	28922	Polyprotein	Hepacivirus C	11103
28953	28953	Antigen, p83/100	Borreliella burgdorferi B31	139
29126	29126	FIM2	Bordetella pertussis	520
29128	29128	Membrane protein	SARS-CoV1	10002316
29129	29129	Membrane protein	SARS-CoV1	10002316
29129	29129	Membrane protein	SARS-CoV1	10002316
29139	29139	Outer surface protein A precursor	Borreliella burgdorferi B31	139
29171	29171	Genome polyprotein	Hepatitis C virus (isolate Con1)	11103
29294	29294	Ring-infected erythrocyte surface antigen precursor	Plasmodium falciparum	5833
29294	29294	Ring-infected erythrocyte surface antigen precursor	Plasmodium falciparum	5833
29566	29566	Heat shock protein 60 (GroEL) like protein	Porphyromonas gingivalis	837
29583	29583	Envelope glycoprotein	Dengue virus type 2	12637
29583	29583	Envelope glycoprotein	Dengue virus type 2	12637
29583	29583	Envelope glycoprotein	Dengue virus type 2	12637
29666	29666	Spike glycoprotein precursor	SARS-CoV1	10002316
29744	29744	Genome polyprotein	hepatitis C virus genotype 1a	11103
29759	29759	Outer surface protein VlsE [Borrelia burgdorferi]	Borreliella burgdorferi	139
29760	29760	Merozoite surface protein 2	Plasmodium falciparum	5833
29812	29812	Genome polyprotein	Hepatitis C virus genotype 2	11103
29812	29812	Genome polyprotein	Hepatitis C virus genotype 2	11103
29832	29832	E2 glycoprotein precursor	SARS coronavirus Tor2	10002316
29832	29832	E2 glycoprotein precursor	SARS coronavirus Tor2	10002316
29835	29835	Genome polyprotein	Hepatitis C virus subtype 1b	11103
29851	29851	Large HD antigen	Hepatitis delta virus	12475
29852	29852	Delta antigen	Hepatitis delta virus	12475
29899	29899	Hexon protein	Human adenovirus 2	129951
29931	29931	Genome polyprotein	Hepatitis C virus subtype 1b	11103
29938	29938	Genome polyprotein	Hepatitis C virus genotype 3	11103
29939	29939	Genome polyprotein	Hepatitis C virus subtype 1b	11103
29957	29957	Genome polyprotein	Hepacivirus C	11103
29957	29957	Genome polyprotein	Hepacivirus C	11103
29957	29957	Genome polyprotein	Hepacivirus C	11103
29957	29957	Genome polyprotein	Hepacivirus C	11103
29957	29957	Genome polyprotein	Hepacivirus C	11103
29981	29981	Genome polyprotein	Hepatitis C virus subtype 1b	11103
30151	30151	Large delta antigen (p27) (HDAg-L)	Hepatitis delta virus	12475
30152	30152	Large delta antigen (p27) (HDAg-L)	Hepatitis delta virus	12475
30186	30186	Nucleoprotein	SARS-CoV1	10002316
30203	30203	Membrane protein	SARS-CoV1	10002316
30203	30203	Membrane protein	SARS-CoV1	10002316
30212	30212	Outer surface protein A precursor	Borreliella burgdorferi B31	139
30222	30222	Protein antigen	Plasmodium falciparum	5833
30235	30235	Genome polyprotein	Hepatitis C virus subtype 2a	11103
30239	30239	60 kDa chaperonin	Orientia tsutsugamushi	784
30249	30249	Envelope glycoprotein	Dengue virus type 2	12637
30249	30249	Envelope glycoprotein	Dengue virus type 2	12637
30265	30265	60 kDa chaperonin	Orientia tsutsugamushi	784
30302	30302	Myosin 7	Homo sapiens	9606
30302	30302	Myosin 7	Homo sapiens	9606
30304	30304	Attachment glycoprotein [Human respiratory syncytial virus A]	Human orthopneumovirus	11250
30349	30349	Uncharacterized protein MAL13P1.304	Plasmodium falciparum	5833
30349	30349	Uncharacterized protein MAL13P1.304	Plasmodium falciparum	5833
30370	30370	Heat shock protein 90	Candida albicans	5476
30385	30385	Genome polyprotein	Hepatitis C virus subtype 1b	11103
30386	30386	Hemagglutinin HA2	Influenza A virus (A/X-31(H3N2))	11320
30472	30472	60 kDa chaperonin	Orientia tsutsugamushi	784
30477	30477	Major surface antigen p190	Plasmodium falciparum	5833
30478	30478	Merozoite surface protein 1 precursor	Plasmodium falciparum RO-33	5833
30479	30479	Merozoite surface protein 1	Plasmodium falciparum	5833
30480	30480	Merozoite surface protein 1 precursor	Plasmodium falciparum isolate WELLCOME	5833
30575	30575	M protein, serotype 5 precursor	Streptococcus pyogenes serotype M5	1314
30585	30585	Genome polyprotein	Hepatitis C virus genotype 3	11103
30597	30597	Nucleoprotein	Puumala orthohantavirus	1980486
30599	30599	N protein	Puumala virus Kazan	1980486
30629	30629	Major surface glycoprotein G (Attachment glycoprotein G)	Human respiratory syncytial virus (strain RSB6256)	11250
30629	30629	Major surface glycoprotein G (Attachment glycoprotein G)	Human respiratory syncytial virus (strain RSB6256)	11250
30661	30661	Genome polyprotein	Human poliovirus 3 strain Sabin	138950
30696	30696	Kinetoplastid membrane protein 11	Trypanosoma cruzi	5693
30696	30696	Kinetoplastid membrane protein 11	Trypanosoma cruzi	5693
30697	30697	Dense granule protein 2 precursor	Toxoplasma gondii	5811
30774	30774	Hemagglutinin glycoprotein	Measles virus strain Edmonston	11234
30799	30799	Cell wall surface anchor family protein	Staphylococcus aureus subsp. aureus COL	1280
30831	30831	Non-structural protein 1	Dengue virus type 4	12637
30831	30831	Non-structural protein 1	Dengue virus type 4	12637
30895	30895	Spike glycoprotein precursor	SARS-CoV1	10002316
31005	31005	M protein, serotype 5 precursor	Streptococcus pyogenes serotype M5	1314
31012	31012	60 kDa chaperonin	Orientia tsutsugamushi	784
31015	31015	Envelope glycoprotein	Dengue virus 2 Jamaica/1409/1983	12637
31047	31047	Genome polyprotein	Hepatitis C virus subtype 1b	11103
31115	31115	Nucleoprotein	Severe acute respiratory syndrome coronavirus 2	2697049
31133	31133	Nucleoprotein	Puumala virus sotkamo/v-2969/81	1980486
31147	31147	Nucleoprotein	Human respiratory syncytial virus A2	11250
31154	31154	Envelope glycoprotein	Dengue virus type 2	12637
31165	31165	Genome polyprotein	Hepatitis C virus genotype 3	11103
31166	31166	Nucleocapsid protein	SARS coronavirus BJ01	10002316
31536	31536	Glutathione S-transferase (GST class-sigma) (Major allergen Bla g 5)	Blattella germanica	6973
31581	31581	Spike glycoprotein precursor	SARS coronavirus Tor2	10002316
31647	31647	Core protein	Hepacivirus C	11103
31647	31647	Core protein	Hepacivirus C	11103
31647	31647	Core protein	Hepacivirus C	11103
31647	31647	Core protein	Hepacivirus C	11103
31647	31647	Core protein	Hepacivirus C	11103
31652	31652	Genome polyprotein	Hepatitis C virus subtype 1b	11103
31679	31679	Nucleoprotein	SARS coronavirus BJ01	10002316
31679	31679	Nucleoprotein	SARS coronavirus BJ01	10002316
31679	31679	Nucleoprotein	SARS coronavirus BJ01	10002316
31692	31692	Nucleocapsid protein	SARS coronavirus BJ01	10002316
31692	31692	Nucleocapsid protein	SARS coronavirus BJ01	10002316
31693	31693	Nucleocapsid protein	SARS-CoV1	10002316
31720	31720	HCV-1	hepatitis C virus genotype 1a	11103
31847	31847	Hypothetical protein sars7a	SARS coronavirus Tor2	10002316
31894	31894	Hemagglutinin glycoprotein	Measles virus strain Edmonston	11234
31903	31903	Genome polyprotein	Hepatitis C virus genotype 3	11103
31932	31932	FIM3	Bordetella pertussis	520
32006	32006	Genome polyprotein	Hepatitis C virus subtype 1b	11103
32010	32010	Polyprotein	Hepatitis C virus subtype 1b	11103
32037	32037	Spike glycoprotein precursor	SARS coronavirus Tor2	10002316
32037	32037	Spike glycoprotein precursor	SARS coronavirus Tor2	10002316
32070	32070	Spike glycoprotein precursor	SARS coronavirus Tor2	10002316
32070	32070	Spike glycoprotein precursor	SARS coronavirus Tor2	10002316
32113	32113	Heat shock 70 kDa protein	Plasmodium falciparum	5833
32128	32128	Protein lsr2 precursor	Mycobacterium leprae	1769
32128	32128	Protein lsr2 precursor	Mycobacterium leprae	1769
32128	32128	Protein lsr2 precursor	Mycobacterium leprae	1769
32273	32273	Structural protein	Paslahepevirus balayani	1678143
32273	32273	Structural protein	Paslahepevirus balayani	1678143
32296	32296	Nucleoprotein	Puumala virus sotkamo/v-2969/81	1980486
32312	32312	Glutamate decarboxylase 2 (pancreatic islets and brain, 65kDa), isoform CRA_c	Homo sapiens	9606
32331	32331	60 kDa chaperonin	Orientia tsutsugamushi	784
32337	32337	Heat shock 70 kDa protein	Trypanosoma cruzi	5693
32416	32416	Lipoprotein, 15 kDa (tpp15)	Treponema pallidum subsp. pallidum str. Nichols	160
32418	32418	FIM2	Bordetella pertussis	520
32452	32452	Protein lsr2 precursor	Mycobacterium leprae	1769
32452	32452	Protein lsr2 precursor	Mycobacterium leprae	1769
32470	32470	60 kDa chaperonin	Orientia tsutsugamushi	784
32475	32475	Genome polyprotein	Hepatitis C virus subtype 2b	11103
32486	32486	Genome polyprotein	Hepatitis C virus subtype 1b	11103
32487	32487	HCV-1	hepatitis C virus genotype 1a	11103
32494	32494	60 kDa chaperonin	Orientia tsutsugamushi	784
32501	32501	Heat shock 70 kDa protein	Trypanosoma cruzi	5693
32501	32501	Heat shock 70 kDa protein	Trypanosoma cruzi	5693
32508	32508	Spike glycoprotein	Severe acute respiratory syndrome coronavirus 2	2697049
32508	32508	Spike glycoprotein	Severe acute respiratory syndrome coronavirus 2	2697049
32540	32540	Genome polyprotein	Hepacivirus C	11103
32540	32540	Genome polyprotein	Hepacivirus C	11103
32591	32591	Genome polyprotein	Hepatitis C virus subtype 1b	11103
32596	32596	Heat shock 70 kDa protein	Plasmodium falciparum	5833
32596	32596	Heat shock 70 kDa protein	Plasmodium falciparum	5833
32597	32597	Heat shock 70 kDa protein	Trypanosoma cruzi	5693
32619	32619	Rhoptry-associated protein 1	Plasmodium falciparum	5833
32635	32635	Genome polyprotein	Hepatitis C virus genotype 3	11103
32660	32660	Polyprotein precursor	Hepacivirus C	11103
32662	32662	Trypomastigote small surface antigen	Trypanosoma cruzi	5693
32684	32684	Genome polyprotein	hepatitis C virus genotype 1a	11103
32684	32684	Genome polyprotein	hepatitis C virus genotype 1a	11103
32686	32686	Serine-rich 25 kDa antigen protein	Entamoeba histolytica	5759
32687	32687	Serine-rich 25 kDa antigen protein	Entamoeba histolytica	5759
32702	32702	B13 antigen	Trypanosoma cruzi	5693
[truncated: 2,347 more rows]

## Sheet: Differentially recognized
Supplementary Table S1 — Tab 2 of 2. List of the 2,320 pathogen-derived epitopes that were differentially recognized by at least one group of HTLV-1–infected donors. Columns include: the epitope ID according to the IEDB database (with or without an embedded hyperlink for reference), the source molecule name, the source organism name, and the corresponding organism identifier (NCBI Taxonomy ID).
Epitope ID	Epitope ID	Source Molecule Name	Source Organism Name	Source Organism ID
34	34	B13 antigen	Trypanosoma cruzi	5693
52	52	Merozoite surface antigen 2	Plasmodium falciparum	5833
56	56	Envelope glycoprotein 2	Hepacivirus C	11103
60	60	6 kDa early secretory antigenic target	Mycobacterium tuberculosis	1773
78	78	HCV-1	hepatitis C virus genotype 1a	11103
153	153	Secreted antigen 85-B fbpB (85B) (antigen 85 complex B) (Mycolyl transferase 85B) (Fibronectin-binding protein B) (Extracellular alpha-antigen)	Mycobacterium tuberculosis H37Rv	1773
187	187	ESAT-6-like protein esxB	Mycobacterium tuberculosis	1773
189	189	10 kDa culture filtrate antigen esxb (lhp) (cfp10)	Mycobacterium tuberculosis H37Rv	1773
223	223	Antigen 85-B precursor (85B) (Extracellular alpha-antigen) (Antigen 85 complex B) (Ag85B) (Mycolyl transferase 85B) (Fibronectin-binding protein B) (30 kDa extracellular protein)	Mycobacterium tuberculosis	1773
244	244	60S acidic ribosomal subunit protein, putative	Leishmania infantum	5671
283	283	Polyprotein	Hepatitis C virus subtype 2b	11103
306	306	Spike glycoprotein precursor	SARS coronavirus Tor2	10002316
379	379	Flagellar filament 41 kDa core protein	Borreliella burgdorferi	139
379	379	Flagellar filament 41 kDa core protein	Borreliella burgdorferi	139
379	379	Flagellar filament 41 kDa core protein	Borreliella burgdorferi	139
382	382	Polyprotein	Hepatitis C virus genotype 3	11103
383	383	Genome polyprotein	Hepatitis C virus genotype 3	11103
383	383	Genome polyprotein	Hepatitis C virus genotype 3	11103
383	383	Genome polyprotein	Hepatitis C virus genotype 3	11103
398	398	HCV-1	hepatitis C virus genotype 1a	11103
419	419	Polyprotein	Hepacivirus C	11103
428	428	Glycoprotein H precursor	Human herpesvirus 5 strain AD169	10359
479	479	DnaK	Mycobacterium tuberculosis	1773
512	512	Outer surface protein A precursor	Borreliella burgdorferi ZS7	139
525	525	Spike glycoprotein precursor	SARS coronavirus Tor2	10002316
568	568	Polyprotein precursor	Hepatitis C virus subtype 1b	11103
595	595	Lipoprotein, 15 kDa (tpp15)	Treponema pallidum subsp. pallidum str. Nichols	160
596	596	Lipoprotein, 15 kDa (tpp15)	Treponema pallidum subsp. pallidum str. Nichols	160
596	596	Lipoprotein, 15 kDa (tpp15)	Treponema pallidum subsp. pallidum str. Nichols	160
655	655	ESAT-6-like protein esxB	Mycobacterium tuberculosis	1773
677	677	Nucleoprotein	Puumala virus sotkamo/v-2969/81	1980486
744	744	Large delta antigen (p27) (HDAg-L)	Hepatitis delta virus	12475
752	752	Flagellar filament 41 kDa core protein	Borreliella burgdorferi B31	139
798	798	Hemagglutinin	Influenza A virus	11320
799	799	Epstein-Barr nuclear antigen 1	Human herpesvirus 4 strain B95-8	10376
819	819	DnaK	Mycobacterium tuberculosis	1773
848	848	Genome polyprotein	hepatitis C virus genotype 1a	11103
848	848	Genome polyprotein	hepatitis C virus genotype 1a	11103
870	870	HCV-1	hepatitis C virus genotype 1a	11103
873	873	Antigen 332	Plasmodium falciparum	5833
876	876	Ribosomal protein P-JL5	Trypanosoma cruzi	5693
876	876	Ribosomal protein P-JL5	Trypanosoma cruzi	5693
876	876	Ribosomal protein P-JL5	Trypanosoma cruzi	5693
876	876	Ribosomal protein P-JL5	Trypanosoma cruzi	5693
876	876	Ribosomal protein P-JL5	Trypanosoma cruzi	5693
876	876	Ribosomal protein P-JL5	Trypanosoma cruzi	5693
881	881	Nucleoprotein	Puumala virus sotkamo/v-2969/81	1980486
884	884	RESA	Plasmodium falciparum	5833
1022	1022	Flagellar repetitive antigen protein	Trypanosoma cruzi	5693
1022	1022	Flagellar repetitive antigen protein	Trypanosoma cruzi	5693
1115	1115	Surface antigen PHGST#5	Trypanosoma cruzi	5693
1116	1116	Trans-sialidase	Trypanosoma cruzi strain CL Brener	5693
1171	1171	Mucin-like protein	Trypanosoma cruzi	5693
1248	1248	Polyprotein	Hepacivirus C	11103
1258	1258	Polyprotein	Hepatitis C virus subtype 1b	11103
1258	1258	Polyprotein	Hepatitis C virus subtype 1b	11103
1259	1259	Polyprotein	Hepacivirus C	11103
1259	1259	Polyprotein	Hepacivirus C	11103
1263	1263	Polyprotein	Hepatitis C virus subtype 1b	11103
1263	1263	Polyprotein	Hepatitis C virus subtype 1b	11103
1266	1266	Polyprotein	Hepacivirus C	11103
1276	1276	Nonstructural protein	hepatitis C virus genotype 1a	11103
1277	1277	Polyprotein	Hepatitis C virus subtype 1b	11103
1277	1277	Polyprotein	Hepatitis C virus subtype 1b	11103
1299	1299	Nucleoprotein	Puumala virus sotkamo/v-2969/81	1980486
1390	1390	Cysteine protease	Leishmania aethiopica	5667
1425	1425	Structural viral protein	Paslahepevirus balayani	1678143
1433	1433	EBNA-1 protein	Human gammaherpesvirus 4	10376
1433	1433	EBNA-1 protein	Human gammaherpesvirus 4	10376
1433	1433	EBNA-1 protein	Human gammaherpesvirus 4	10376
1434	1434	EBNA-1	Human herpesvirus 4 type 1	10376
1460	1460	E2 glycoprotein precursor	SARS coronavirus Tor2	10002316
1460	1460	E2 glycoprotein precursor	SARS coronavirus Tor2	10002316
1522	1522	Antigen 85-A precursor	Mycobacterium tuberculosis	1773
1532	1532	Structural protein	Paslahepevirus balayani	1678143
1533	1533	Structural protein 2 precursor	Hepatitis E virus (strain Burma)	1678143
1534	1534	Structural protein 2 precursor	Hepatitis E virus (strain Burma)	1678143
1548	1548	HCV-1	hepatitis C virus genotype 1a	11103
1670	1670	Protein lsr2 precursor	Mycobacterium leprae	1769
1718	1718	HCV-1	hepatitis C virus genotype 1a	11103
1850	1850	Glutathione S-transferase (GST class-sigma) (Major allergen Bla g 5)	Blattella germanica	6973
1860	1860	E2 glycoprotein precursor	SARS coronavirus Tor2	10002316
1861	1861	Major surface glycoprotein G	Human respiratory syncytial virus A2	11250
1880	1880	Protein lsr2 precursor	Mycobacterium leprae	1769
1910	1910	FIM3	Bordetella pertussis	520
1948	1948	Genome polyprotein	Hepatitis C virus subtype 1b	11103
1951	1951	Polyprotein [Hepatitis C virus subtype 1a]	hepatitis C virus genotype 1a	11103
1952	1952	HCV-1	hepatitis C virus genotype 1a	11103
1952	1952	HCV-1	hepatitis C virus genotype 1a	11103
1952	1952	HCV-1	hepatitis C virus genotype 1a	11103
1952	1952	HCV-1	hepatitis C virus genotype 1a	11103
1952	1952	HCV-1	hepatitis C virus genotype 1a	11103
1952	1952	HCV-1	hepatitis C virus genotype 1a	11103
1952	1952	HCV-1	hepatitis C virus genotype 1a	11103
2045	2045	Structural protein	Paslahepevirus balayani	1678143
2045	2045	Structural protein	Paslahepevirus balayani	1678143
2046	2046	Genome polyprotein	Hepatitis C virus subtype 1b	11103
2053	2053	E2 glycoprotein precursor	SARS coronavirus Tor2	10002316
2053	2053	E2 glycoprotein precursor	SARS coronavirus Tor2	10002316
2053	2053	E2 glycoprotein precursor	SARS coronavirus Tor2	10002316
2158	2158	Minor capsid protein VP1	Human parvovirus B19	1511900
2207	2207	Flagellar filament 41 kDa core protein	Borreliella burgdorferi B31	139
2207	2207	Flagellar filament 41 kDa core protein	Borreliella burgdorferi B31	139
2207	2207	Flagellar filament 41 kDa core protein	Borreliella burgdorferi B31	139
2207	2207	Flagellar filament 41 kDa core protein	Borreliella burgdorferi B31	139
2207	2207	Flagellar filament 41 kDa core protein	Borreliella burgdorferi B31	139
2207	2207	Flagellar filament 41 kDa core protein	Borreliella burgdorferi B31	139
2250	2250	Genome polyprotein	Hepatitis C virus subtype 1b	11103
2253	2253	Envelope glycoprotein	Dengue virus type 2	12637
2253	2253	Envelope glycoprotein	Dengue virus type 2	12637
2261	2261	18 kDa antigen	Mycobacterium leprae	1769
2289	2289	HCV-1	Hepacivirus C	11103
2312	2312	10 kDa chaperonin	Mycobacterium leprae TN	1769
2316	2316	Genome polyprotein	Hepacivirus C	11103
2322	2322	Hemagglutinin glycoprotein	Measles virus strain Edmonston	11234
2365	2365	Genome polyprotein	Hepatitis C virus genotype 3	11103
2378	2378	Genome polyprotein	Hepatitis C virus subtype 1b	11103
2380	2380	Genome polyprotein	hepatitis C virus genotype 1a	11103
2433	2433	Nucleocapsid protein	SARS coronavirus BJ01	10002316
2566	2566	Nonstructural protein	Hepacivirus C	11103
2566	2566	Nonstructural protein	Hepacivirus C	11103
2612	2612	Envelope protein	Dengue virus 2 Jamaica/1409/1983	12637
2623	2623	Polyprotein	Hepatitis C virus subtype 1b	11103
2624	2624	Polyprotein	Hepatitis C virus subtype 2b	11103
2625	2625	Polyprotein	Hepatitis C virus subtype 1b	11103
2625	2625	Polyprotein	Hepatitis C virus subtype 1b	11103
2625	2625	Polyprotein	Hepatitis C virus subtype 1b	11103
2625	2625	Polyprotein	Hepatitis C virus subtype 1b	11103
2902	2902	Genome polyprotein	Hepatitis C virus (isolate H)	11103
2936	2936	Structural protein	Hepatitis C virus isolate HC-J4	11103
2979	2979	Polyprotein	Hepatitis C virus genotype 3	11103
3017	3017	Polyprotein	Hepacivirus C	11103
3076	3076	Hypothetical protein sars3a	SARS-CoV1	10002316
3076	3076	Hypothetical protein sars3a	SARS-CoV1	10002316
3081	3081	LOW MOLECULAR WEIGHT PROTEIN ANTIGEN 7 ESXH (10 kDa ANTIGEN) (CFP-7) (PROTEIN TB10.4)	Mycobacterium tuberculosis	1773
3127	3127	Antigen 85-B precursor	Mycobacterium leprae	1769
3176	3176	Spike glycoprotein precursor	SARS-CoV1	10002316
3245	3245	Glucosyltransferase	Streptococcus mutans	1309
3245	3245	Glucosyltransferase	Streptococcus mutans	1309
3274	3274	Glycoprotein B	Human betaherpesvirus 5	10359
3274	3274	Glycoprotein B	Human betaherpesvirus 5	10359
3289	3289	Circumsporozoite protein	Plasmodium vivax	5855
3289	3289	Circumsporozoite protein	Plasmodium vivax	5855
3290	3290	Circumsporozoite protein	Plasmodium vivax	5855
3290	3290	Circumsporozoite protein	Plasmodium vivax	5855
3301	3301	HCV-1	Hepacivirus C	11103
3301	3301	HCV-1	Hepacivirus C	11103
3325	3325	Nucleocapsid protein	SARS coronavirus BJ01	10002316
3367	3367	101 kDa malaria antigen	Plasmodium falciparum	5833
3392	3392	Spike glycoprotein precursor	SARS-CoV1	10002316
3405	3405	Genome polyprotein	Coxsackievirus B4 (strain JVB / Benschoten / New York/51)	138949
3476	3476	Structural protein 2 precursor	Hepatitis E virus (strain Burma)	1678143
3476	3476	Structural protein 2 precursor	Hepatitis E virus (strain Burma)	1678143
3505	3505	Phosphate-binding protein PstS 1 precursor	Mycobacterium tuberculosis	1773
3507	3507	Genome polyprotein	Hepatitis C virus subtype 2b	11103
3507	3507	Genome polyprotein	Hepatitis C virus subtype 2b	11103
3507	3507	Genome polyprotein	Hepatitis C virus subtype 2b	11103
3507	3507	Genome polyprotein	Hepatitis C virus subtype 2b	11103
3507	3507	Genome polyprotein	Hepatitis C virus subtype 2b	11103
3507	3507	Genome polyprotein	Hepatitis C virus subtype 2b	11103
3508	3508	Genome polyprotein	Hepatitis C virus subtype 2a	11103
3518	3518	Genome polyprotein	Hepatitis C virus genotype 3	11103
3524	3524	Genome polyprotein	Hepatitis C virus subtype 1b	11103
3526	3526	Genome polyprotein	Hepatitis C virus subtype 1b	11103
3567	3567	Large delta antigen (p27) (HDAg-L)	Hepatitis delta virus	12475
3592	3592	Precursor polyprotein	Hepatitis C virus subtype 1b	11103
3592	3592	Precursor polyprotein	Hepatitis C virus subtype 1b	11103
3650	3650	Structural protein 2 precursor	Hepatitis E virus (strain Burma)	1678143
3652	3652	LANA	Human gammaherpesvirus 8	37296
3652	3652	LANA	Human gammaherpesvirus 8	37296
3654	3654	Nucleoside-triphosphatase 2 precursor	Toxoplasma gondii	5811
3656	3656	Protective recombinant antigen	Taenia crassiceps Strain ORF	6207
3683	3683	Envelope glycoprotein(gp21, gp46) - human T-cell lymphotropic virus type 1	Human T-cell leukemia virus type I	194440
3683	3683	Envelope glycoprotein(gp21, gp46) - human T-cell lymphotropic virus type 1	Human T-cell leukemia virus type I	194440
3683	3683	Envelope glycoprotein(gp21, gp46) - human T-cell lymphotropic virus type 1	Human T-cell leukemia virus type I	194440
3683	3683	Envelope glycoprotein(gp21, gp46) - human T-cell lymphotropic virus type 1	Human T-cell leukemia virus type I	194440
3683	3683	Envelope glycoprotein(gp21, gp46) - human T-cell lymphotropic virus type 1	Human T-cell leukemia virus type I	194440
3683	3683	Envelope glycoprotein(gp21, gp46) - human T-cell lymphotropic virus type 1	Human T-cell leukemia virus type I	194440
3683	3683	Envelope glycoprotein(gp21, gp46) - human T-cell lymphotropic virus type 1	Human T-cell leukemia virus type I	194440
3687	3687	Polyprotein	Hepatitis C virus subtype 2a	11103
3779	3779	Nucleoprotein	SARS-CoV1	10002316
3779	3779	Nucleoprotein	SARS-CoV1	10002316
3779	3779	Nucleoprotein	SARS-CoV1	10002316
3820	3820	Flagellar filament 41 kDa core protein	Borreliella burgdorferi	139
3883	3883	Polyprotein	Hepacivirus C	11103
3883	3883	Polyprotein	Hepacivirus C	11103
3938	3938	Genome polyprotein	Hepatitis C virus subtype 1b	11103
3958	3958	Nucleocapsid phosphoprotein [Severe acute respiratory syndrome coronavirus 2]	Severe acute respiratory syndrome coronavirus 2	2697049
3983	3983	E2 glycoprotein precursor	SARS coronavirus Tor2	10002316
4021	4021	Polyprotein	Hepacivirus C	11103
4022	4022	Core protein	Hepacivirus C	11103
4023	4023	Polyprotein precursor	Hepacivirus C	11103
4023	4023	Polyprotein precursor	Hepacivirus C	11103
4024	4024	Polyprotein	Hepacivirus C	11103
4071	4071	Genome polyprotein	Hepatitis C virus subtype 1b	11103
4089	4089	60 kDa chaperonin	Orientia tsutsugamushi	784
4091	4091	Genome polyprotein	Hepatitis C virus genotype 3	11103
4098	4098	Envelope glycoprotein gp63 precursor	Human T-lymphotropic virus 2	194441
4181	4181	HCV-1	hepatitis C virus genotype 1a	11103
4181	4181	HCV-1	hepatitis C virus genotype 1a	11103
4221	4221	N protein	Puumala virus Kazan	1980486
4247	4247	Polyprotein	Hepacivirus C	11103
4248	4248	Genome polyprotein	Hepatitis C virus (isolate 1)	11103
4249	4249	Genome polyprotein	Hepatitis C virus (isolate H)	11103
4249	4249	Genome polyprotein	Hepatitis C virus (isolate H)	11103
4256	4256	Aspartate aminotransferase	Leishmania aethiopica	5667
4260	4260	Structural protein 2 precursor	Hepatitis E virus (strain Burma)	1678143
4273	4273	Polyprotein	Hepacivirus C	11103
4276	4276	HCV-1	hepatitis C virus genotype 1a	11103
4276	4276	HCV-1	hepatitis C virus genotype 1a	11103
4276	4276	HCV-1	hepatitis C virus genotype 1a	11103
4276	4276	HCV-1	hepatitis C virus genotype 1a	11103
4308	4308	Antigen 85-B precursor	Mycobacterium leprae	1769
4412	4412	Treponemal membrane protein A	Treponema pallidum	160
4412	4412	Treponemal membrane protein A	Treponema pallidum	160
4424	4424	Polyprotein	Hepacivirus C	11103
4438	4438	HCV-1	hepatitis C virus genotype 1a	11103
4467	4467	Genome polyprotein	Human hepatitis A virus Hu/Australia/HM175/1976	12092
4498	4498	Polyprotein	Hepatitis C virus subtype 1b	11103
4732	4732	Genome polyprotein	Hepatitis C virus subtype 2a	11103
4733	4733	Polyprotein	Hepatitis C virus subtype 1b	11103
4733	4733	Polyprotein	Hepatitis C virus subtype 1b	11103
4770	4770	Lipoprotein, 15 kDa (tpp15)	Treponema pallidum subsp. pallidum str. Nichols	160
4782	4782	Nucleocapsid protein	SARS coronavirus BJ01	10002316
4782	4782	Nucleocapsid protein	SARS coronavirus BJ01	10002316
4815	4815	Merozoite surface protein 1	Plasmodium falciparum	5833
4838	4838	Nucleocapsid protein	SARS-CoV1	10002316
4870	4870	Genome polyprotein	Hepatitis C virus (isolate 1)	11103
4911	4911	Genome polyprotein	Hepatitis C virus subtype 2a	11103
4972	4972	Hemagglutinin precursor	Influenza A virus	11320
5031	5031	Genome polyprotein	Hepacivirus C	11103
5048	5048	Envelope protein	Dengue virus 2 Jamaica/1409/1983	12637
5048	5048	Envelope protein	Dengue virus 2 Jamaica/1409/1983	12637
5054	5054	60 kDa chaperonin (Protein Cpn60) (GroEL protein) (57 kDa chlamydial hypersensitivity antigen) (Heat shock protein 60) (HSP60)	Chlamydia trachomatis	813
5057	5057	Genome polyprotein	Hepatitis C virus subtype 2a	11103
5066	5066	Heat shock 70 kDa protein	Trypanosoma cruzi	5693
5072	5072	60 kDa chaperonin	Orientia tsutsugamushi	784
5130	5130	Core protein	Hepatitis C virus subtype 1b	11103
5205	5205	60 kDa chaperonin	Orientia tsutsugamushi	784
5207	5207	Lipoprotein, 15 kDa (tpp15)	Treponema pallidum subsp. pallidum str. Nichols	160
5207	5207	Lipoprotein, 15 kDa (tpp15)	Treponema pallidum subsp. pallidum str. Nichols	160
5249	5249	DnaK	Mycobacterium tuberculosis	1773
5275	5275	Structural protein 2 precursor	Hepatitis E virus (strain Burma)	1678143
5312	5312	Nucleoprotein	Puumala virus sotkamo/v-2969/81	1980486
5313	5313	N protein	Puumala virus Kazan	1980486
5351	5351	10 kDa chaperonin	Mycobacterium bovis T/91/1378	1773
5438	5438	Lipoprotein, 15 kDa (tpp15)	Treponema pallidum subsp. pallidum str. Nichols	160
5472	5472	HCV-1	hepatitis C virus genotype 1a	11103
5472	5472	HCV-1	hepatitis C virus genotype 1a	11103
5472	5472	HCV-1	hepatitis C virus genotype 1a	11103
5472	5472	HCV-1	hepatitis C virus genotype 1a	11103
5472	5472	HCV-1	hepatitis C virus genotype 1a	11103
5472	5472	HCV-1	hepatitis C virus genotype 1a	11103
5561	5561	Genome polyprotein	Hepatitis C virus (isolate 1)	11103
5561	5561	Genome polyprotein	Hepatitis C virus (isolate 1)	11103
5645	5645	Envelope protein	Dengue virus 2 Jamaica/1409/1983	12637
5648	5648	Polyprotein	Hepacivirus C	11103
5649	5649	Genome polyprotein	Hepacivirus C	11103
5649	5649	Genome polyprotein	Hepacivirus C	11103
5674	5674	Envelope glycoprotein	Dengue virus 2 Jamaica/1409/1983	12637
5675	5675	Envelope glycoprotein	Dengue virus 2 Jamaica/1409/1983	12637
5675	5675	Envelope glycoprotein	Dengue virus 2 Jamaica/1409/1983	12637
5675	5675	Envelope glycoprotein	Dengue virus 2 Jamaica/1409/1983	12637
5675	5675	Envelope glycoprotein	Dengue virus 2 Jamaica/1409/1983	12637
5763	5763	Polyprotein	Hepatitis C virus subtype 1b AD78	11103
5763	5763	Polyprotein	Hepatitis C virus subtype 1b AD78	11103
5763	5763	Polyprotein	Hepatitis C virus subtype 1b AD78	11103
5773	5773	E2 glycoprotein precursor	SARS coronavirus Tor2	10002316
5906	5906	Polyprotein	Hepatitis C virus (isolate H77)	11103
5927	5927	E2 glycoprotein precursor	SARS coronavirus Tor2	10002316
5927	5927	E2 glycoprotein precursor	SARS coronavirus Tor2	10002316
6011	6011	Spike glycoprotein precursor	SARS-CoV1	10002316
6011	6011	Spike glycoprotein precursor	SARS-CoV1	10002316
6067	6067	Genome polyprotein	Hepatitis C virus genotype 3	11103
6215	6215	Envelope glycoprotein	Human T-cell leukemia virus type I	194440
6241	6241	Envelope glycoprotein gp63 precursor	Human T-lymphotropic virus 2	194441
6251	6251	Hemagglutinin	Measles morbillivirus	11234
6251	6251	Hemagglutinin	Measles morbillivirus	11234
6318	6318	Circumsporozoite protein precursor	Plasmodium falciparum	5833
6318	6318	Circumsporozoite protein	Plasmodium falciparum	5833
6321	6321	Antigen 85-A precursor	Mycobacterium tuberculosis H37Rv	1773
6332	6332	Spike glycoprotein precursor	SARS coronavirus Tor2	10002316
6337	6337	Polyprotein	Hepatitis C virus genotype 2	11103
6375	6375	Genome polyprotein	hepatitis C virus genotype 1a	11103
6429	6429	Env	Human T-cell leukemia virus type I	194440
6429	6429	Env	Human T-cell leukemia virus type I	194440
6476	6476	Spike glycoprotein precursor	SARS-CoV1	10002316
6482	6482	Epstein-Barr nuclear antigen 1	Human herpesvirus 4 strain B95-8	10376
6496	6496	Envelope glycoprotein	Dengue virus type 2	12637
6629	6629	Polyprotein	Hepacivirus C	11103
6632	6632	Core protein	Hepatitis B virus	10407
6657	6657	Vls recombination cassette Vls10	Borrelia garinii Ip90	10000530
6688	6688	Major surface antigen p30 precursor	Toxoplasma gondii 76K	5811
6757	6757	Structural protein 2 precursor	Hepatitis E virus (strain Burma)	1678143
6763	6763	Premembrane	Dengue virus type 2	12637
6764	6764	Nucleoprotein	Andes virus CHI-7913	1980456
6824	6824	Genome polyprotein	Hepatitis C virus genotype 3	11103
6825	6825	DnaK	Mycobacterium tuberculosis	1773
6882	6882	Genome polyprotein	Hepacivirus C	11103
6919	6919	Envelope glycoprotein	Human T-cell leukemia virus type I	194440
6931	6931	Envelope glycoprotein	Dengue virus 2 Jamaica/1409/1983	12637
6984	6984	Outer surface protein C precursor	Borreliella burgdorferi B31	139
6996	6996	Lipoprotein, 15 kDa (tpp15)	Treponema pallidum subsp. pallidum str. Nichols	160
7003	7003	Genome polyprotein	Hepacivirus C	11103
7016	7016	Polyprotein	Hepacivirus C	11103
7016	7016	Polyprotein	Hepacivirus C	11103
7058	7058	Polyprotein	Hepatitis C virus genotype 3	11103
7059	7059	Polyprotein [Hepatitis C virus subtype 1A]	Hepatitis C virus subtype 1A	31646
7062	7062	HCV-1	hepatitis C virus genotype 1a	11103
7062	7062	HCV-1	hepatitis C virus genotype 1a	11103
7062	7062	HCV-1	hepatitis C virus genotype 1a	11103
7063	7063	Genome polyprotein	hepatitis C virus genotype 1a	11103
7064	7064	Spike glycoprotein precursor	SARS coronavirus Tor2	10002316
7128	7128	E2 glycoprotein precursor	SARS coronavirus Tor2	10002316
7155	7155	Polyprotein	GB virus C	1985356
7193	7193	Spike glycoprotein precursor	SARS coronavirus Tor2	10002316
7193	7193	Spike glycoprotein precursor	SARS coronavirus Tor2	10002316
7215	7215	Spike glycoprotein precursor	SARS-CoV1	10002316
7217	7217	Spike glycoprotein precursor	SARS coronavirus Tor2	10002316
7217	7217	Spike glycoprotein precursor	SARS coronavirus Tor2	10002316
7217	7217	Spike glycoprotein precursor	SARS coronavirus Tor2	10002316
7280	7280	Spike glycoprotein precursor	SARS coronavirus Tor2	10002316
7280	7280	Spike glycoprotein precursor	SARS coronavirus Tor2	10002316
7280	7280	Spike glycoprotein precursor	SARS coronavirus Tor2	10002316
7332	7332	Core protein	Hepatitis B virus	10407
7332	7332	Core protein	Hepatitis B virus	10407
7383	7383	Spike glycoprotein precursor	SARS coronavirus Tor2	10002316
7383	7383	Spike glycoprotein precursor	SARS coronavirus Tor2	10002316
7452	7452	Spike glycoprotein precursor	SARS coronavirus Tor2	10002316
7452	7452	Spike glycoprotein precursor	SARS coronavirus Tor2	10002316
7474	7474	DnaK	Mycobacterium tuberculosis	1773
7496	7496	Nucleoprotein	Andes virus CHI-7913	1980456
7500	7500	HCV-1	hepatitis C virus genotype 1a	11103
7680	7680	18 kDa antigen	Mycobacterium leprae	1769
7704	7704	Hemagglutinin glycoprotein	Measles virus strain Edmonston	11234
7763	7763	Liver stage antigen	Plasmodium falciparum	5833
7763	7763	Liver stage antigen	Plasmodium falciparum	5833
7765	7765	Ring-infested erythrocyte surface antigen	Plasmodium falciparum	5833
7777	7777	Epstein-Barr nuclear antigen 1	Human herpesvirus 4 strain B95-8	10376
7777	7777	Epstein-Barr nuclear antigen 1	Human herpesvirus 4 strain B95-8	10376
7778	7778	Genome polyprotein	Hepacivirus C	11103
7778	7778	Genome polyprotein	Hepacivirus C	11103
7803	7803	RESA	Plasmodium falciparum	5833
7803	7803	RESA	Plasmodium falciparum	5833
7818	7818	Liver stage antigen	Plasmodium falciparum	5833
7850	7850	Pertussis toxin S1 subunit	Bordetella pertussis	520
7890	7890	Replicase polyprotein 1ab	SARS coronavirus Tor2	10002316
7921	7921	Genome polyprotein	Hepatitis C virus subtype 2a	11103
8119	8119	Heat shock protein 90	Candida albicans	5476
8131	8131	LANA	Human gammaherpesvirus 8	37296
8131	8131	LANA	Human gammaherpesvirus 8	37296
8216	8216	Erythrocyte-binding antigen 175	Plasmodium falciparum	5833
8239	8239	E2 glycoprotein precursor	SARS coronavirus Tor2	10002316
8239	8239	E2 glycoprotein precursor	SARS coronavirus Tor2	10002316
8322	8322	Nucleoprotein	SARS-CoV1	10002316
8324	8324	Spike glycoprotein precursor	SARS-CoV1	10002316
8329	8329	Envelope glycoprotein	Dengue virus 2 Jamaica/1409/1983	12637
8360	8360	DNA gyrase subunit A	Staphylococcus aureus subsp. aureus COL	1280
8360	8360	DNA gyrase subunit A	Staphylococcus aureus subsp. aureus COL	1280
8371	8371	Large delta antigen (p27) (HDAg-L)	Hepatitis delta virus	12475
8392	8392	Lipoprotein, 15 kDa (tpp15)	Treponema pallidum subsp. pallidum str. Nichols	160
8408	8408	Genome polyprotein	hepatitis C virus genotype 1a	11103
8413	8413	Spike glycoprotein precursor	SARS coronavirus Tor2	10002316
8413	8413	Spike glycoprotein precursor	SARS coronavirus Tor2	10002316
8422	8422	E2 glycoprotein precursor	SARS coronavirus Tor2	10002316
8475	8475	Circumsporozoite protein	Plasmodium vivax	5855
8503	8503	Envelope glycoprotein G	Human alphaherpesvirus 1 strain 17	10298
8514	8514	Genome polyprotein	Hepatitis C virus genotype 3	11103
8698	8698	Large delta antigen (p27) (HDAg-L)	Hepatitis delta virus	12475
8698	8698	Large delta antigen (p27) (HDAg-L)	Hepatitis delta virus	12475
8785	8785	Envelope glycoprotein	Human T-cell leukemia virus type I	194440
8865	8865	Polyprotein	Hepatitis C virus genotype 3	11103
8877	8877	Genome polyprotein	Hepacivirus C	11103
8942	8942	Glutamate-rich protein	Plasmodium falciparum FCB-2	5833
8951	8951	60 kDa chaperonin	Orientia tsutsugamushi	784
8982	8982	Envelope glycoprotein	Dengue virus 2 Jamaica/1409/1983	12637
9094	9094	E2 glycoprotein precursor	SARS coronavirus Tor2	10002316
9136	9136	Nucleoprotein	SARS-CoV1	10002316
9160	9160	HCV-1	hepatitis C virus genotype 1a	11103
9160	9160	HCV-1	hepatitis C virus genotype 1a	11103
9160	9160	HCV-1	hepatitis C virus genotype 1a	11103
9160	9160	HCV-1	hepatitis C virus genotype 1a	11103
9319	9319	Hemagglutinin	Measles morbillivirus	11234
9511	9511	Genome polyprotein	Hepatitis C virus subtype 2b	11103
9521	9521	60 kDa chaperonin	Orientia tsutsugamushi	784
9541	9541	Structural protein	Paslahepevirus balayani	1678143
9576	9576	HCV-1	hepatitis C virus genotype 1a	11103
9619	9619	Polyprotein precursor	Hepatitis C virus subtype 1b	11103
9653	9653	Basic membrane protein A precursor (Immunodominant antigen P39)	Borreliella burgdorferi	139
9692	9692	Circumsporozoite protein precursor	Plasmodium falciparum	5833
9693	9693	Circumsporozoite protein precursor	Plasmodium falciparum NF54	5843
9804	9804	Hemagglutinin glycoprotein	Measles virus strain Edmonston	11234
9826	9826	Structural protein 2 precursor	Hepatitis E virus (strain Burma)	1678143
9826	9826	Structural protein 2 precursor	Hepatitis E virus (strain Burma)	1678143
9895	9895	Structural protein	Hepatitis C virus isolate HC-J4	11103
9929	9929	Hemagglutinin glycoprotein	Measles morbillivirus	11234
9944	9944	Circumsporozoite protein	Plasmodium vivax	5855
9956	9956	Spike glycoprotein precursor	SARS coronavirus Tor2	10002316
9967	9967	HCV-1	hepatitis C virus genotype 1a	11103
9967	9967	HCV-1	hepatitis C virus genotype 1a	11103
9967	9967	HCV-1	hepatitis C virus genotype 1a	11103
9979	9979	Envelope protein	Dengue virus 2 Jamaica/1409/1983	12637
9980	9980	60 kDa chaperonin	Orientia tsutsugamushi	784
9983	9983	ABC transporter ATP-binding protein	Staphylococcus aureus subsp. aureus MRSA252	1280
10035	10035	Structural protein 2 precursor	Hepatitis E virus (strain Burma)	1678143
10035	10035	Structural protein 2 precursor	Hepatitis E virus (strain Burma)	1678143
10098	10098	Clumping factor B precursor (Fibrinogen-binding protein B) (Fibrinogen receptor B)	Staphylococcus aureus subsp. aureus COL	1280
10098	10098	Clumping factor B precursor (Fibrinogen-binding protein B) (Fibrinogen receptor B)	Staphylococcus aureus subsp. aureus COL	1280
10106	10106	Glutamate-rich protein	Plasmodium falciparum	5833
10125	10125	Polyprotein, partial [Dengue virus 2]	Dengue virus	12637
10131	10131	Genome polyprotein	Hepatitis C virus subtype 2a	11103
10155	10155	60 kDa chaperonin	Orientia tsutsugamushi	784
10159	10159	18 kDa antigen	Mycobacterium leprae	1769
10200	10200	Genome polyprotein	Hepacivirus C	11103
10200	10200	Genome polyprotein	Hepacivirus C	11103
10200	10200	Genome polyprotein	Hepacivirus C	11103
10226	10226	Outer surface protein A precursor	Borreliella burgdorferi B31	139
10259	10259	Genome polyprotein	Hepatitis C virus subtype 1b	11103
10260	10260	Polyprotein	Hepatitis C virus subtype 1b	11103
10260	10260	Polyprotein	Hepatitis C virus subtype 1b	11103
10260	10260	Polyprotein	Hepatitis C virus subtype 1b	11103
10260	10260	Polyprotein	Hepatitis C virus subtype 1b	11103
10278	10278	Envelope glycoprotein	Dengue virus 2 Jamaica/1409/1983	12637
10298	10298	Envelope protein	Dengue virus 2 Jamaica/1409/1983	12637
10340	10340	Non-structural protein NS1	Japanese encephalitis virus strain Nakayama	11072
10406	10406	DnaK	Mycobacterium tuberculosis	1773
10407	10407	DnaK	Mycobacterium tuberculosis	1773
10407	10407	DnaK	Mycobacterium tuberculosis	1773
10407	10407	DnaK	Mycobacterium tuberculosis	1773
10464	10464	Envelope glycoprotein	Dengue virus type 2	12637
10464	10464	Envelope glycoprotein	Dengue virus type 2	12637
10464	10464	Envelope glycoprotein	Dengue virus type 2	12637
10476	10476	Genome polyprotein	Hepatitis C virus subtype 1b	11103
10499	10499	60 kDa chaperonin	Orientia tsutsugamushi	784
10518	10518	Genome polyprotein	Hepatitis C virus subtype 1b	11103
10581	10581	Antigen CARP	Plasmodium falciparum	5833
10594	10594	Pertussis toxin subunit 1 precursor	Bordetella pertussis	520
10636	10636	Polyprotein precursor	Hepacivirus C	11103
10639	10639	Genome polyprotein	Hepatitis C virus (isolate 1)	11103
10639	10639	Genome polyprotein	Hepatitis C virus (isolate 1)	11103
10640	10640	Genome polyprotein	Hepacivirus C	11103
10640	10640	Genome polyprotein	Hepacivirus C	11103
10640	10640	Genome polyprotein	Hepacivirus C	11103
10640	10640	Genome polyprotein	Hepacivirus C	11103
10640	10640	Genome polyprotein	Hepacivirus C	11103
10640	10640	Genome polyprotein	Hepacivirus C	11103
10677	10677	Nucleoprotein	Puumala virus sotkamo/v-2969/81	1980486
10686	10686	Replicase polyprotein 1ab	SARS-CoV1	10002316
10720	10720	Spike glycoprotein precursor	SARS-CoV1	10002316
10778	10778	E2 glycoprotein precursor	SARS coronavirus Tor2	10002316
10778	10778	E2 glycoprotein precursor	SARS coronavirus Tor2	10002316
10783	10783	Genome polyprotein	Hepatitis C virus subtype 1b	11103
10783	10783	Genome polyprotein	Hepatitis C virus subtype 1b	11103
10786	10786	Lipoprotein, 15 kDa (tpp15)	Treponema pallidum subsp. pallidum str. Nichols	160
10812	10812	Genome polyprotein	hepatitis C virus genotype 1a	11103
10813	10813	Polyprotein	Hepatitis C virus subtype 1b	11103
10832	10832	Genome polyprotein	Hepatitis C virus subtype 2b	11103
10833	10833	Genome polyprotein	Hepatitis C virus genotype 3	11103
10834	10834	Genome polyprotein	Hepatitis C virus subtype 2a	11103
10881	10881	HCV-1	hepatitis C virus genotype 1a	11103
10934	10934	Structural protein	Paslahepevirus balayani	1678143
10946	10946	Lipoprotein, 15 kDa (tpp15)	Treponema pallidum subsp. pallidum str. Nichols	160
10947	10947	Lipoprotein, 15 kDa (tpp15)	Treponema pallidum subsp. pallidum str. Nichols	160
11029	11029	Envelope protein	Dengue virus 2 Jamaica/1409/1983	12637
11043	11043	Erythrocyte membrane protein 1	Plasmodium falciparum	5833
11081	11081	Polyprotein	Coxsackievirus B2	138949
11089	11089	HCV-1	hepatitis C virus genotype 1a	11103
11139	11139	Genome polyprotein	Hepacivirus C	11103
11189	11189	Nucleocapsid protein	SARS coronavirus BJ01	10002316
11195	11195	Serine-rich 25 kDa antigen protein	Entamoeba histolytica	5759
11264	11264	Polyprotein	Hepatitis C virus genotype 3	11103
11336	11336	Outer surface protein A precursor	Borreliella burgdorferi	139
11354	11354	Nucleoprotein	Puumala orthohantavirus	1980486
11355	11355	N protein	Puumala virus Kazan	1980486
11384	11384	Spike glycoprotein	Severe acute respiratory syndrome coronavirus 2	2697049
11406	11406	60 kDa chaperonin	Orientia tsutsugamushi	784
11441	11441	Hemagglutinin glycoprotein	Measles virus strain Edmonston	11234
11451	11451	DnaK	Mycobacterium tuberculosis	1773
11456	11456	Genome polyprotein	Hepatitis C virus subtype 1b	11103
11457	11457	Envelope glycoprotein G	Human alphaherpesvirus 1 strain 17	10298
11473	11473	Urease beta subunit (urea amidohydrolase) (ureB)	Helicobacter pylori 26695	210
11481	11481	Genome polyprotein	Hepatitis C virus genotype 3	11103
11489	11489	60S acidic ribosomal protein P2	Leishmania braziliensis	5660
11491	11491	Heat shock protein 70, hsp70A2	Mycobacterium leprae	1769
11491	11491	Heat shock protein 70, hsp70A2	Mycobacterium leprae	1769
11491	11491	Heat shock protein 70, hsp70A2	Mycobacterium leprae	1769
11557	11557	60 kDa chaperonin	Orientia tsutsugamushi	784
11576	11576	Envelope glycoprotein G	Human alphaherpesvirus 1 strain 17	10298
11579	11579	Envelope glycoprotein G	Human alphaherpesvirus 1 strain 17	10298
11583	11583	60 kDa chaperonin	Orientia tsutsugamushi	784
11748	11748	X protein	Hepatitis B virus	10407
11815	11815	Ring-infested erythrocyte surface antigen	Plasmodium falciparum	5833
11819	11819	Ring-infested erythrocyte surface antigen	Plasmodium falciparum	5833
11872	11872	60S acidic ribosomal protein P2	Homo sapiens	9606
11872	11872	60S acidic ribosomal protein P2	Homo sapiens	9606
11877	11877	Genome polyprotein	Hepatitis C virus subtype 1b	11103
11894	11894	Major surface glycoprotein G (Attachment glycoprotein G)	Human respiratory syncytial virus (strain RSB6190)	11250
11910	11910	Dense granule protein 1 precursor	Toxoplasma gondii	5811
11944	11944	Genome polyprotein	Hepacivirus C	11103
11983	11983	Envelope glycoprotein G	Human alphaherpesvirus 2	10310
11987	11987	Genome polyprotein	Hepatitis C virus subtype 2b	11103
11999	11999	Protein lsr2 precursor	Mycobacterium leprae	1769
11999	11999	Protein lsr2 precursor	Mycobacterium leprae	1769
11999	11999	Protein lsr2 precursor	Mycobacterium leprae	1769
12048	12048	Genome polyprotein	Hepatitis C virus subtype 1b	11103
12070	12070	Hemagglutinin precursor	H3N2 subtype Influenza A virus (A/Hong Kong(H3N2))	11320
12118	12118	Envelope glycoprotein G	Human alphaherpesvirus 1 strain 17	10298
12167	12167	Hemagglutinin precursor	Influenza A virus (A/Aichi/2/1968(H3N2))	11320
12169	12169	Envelope glycoprotein G	Human alphaherpesvirus 1 strain 17	10298
12180	12180	Large delta antigen (p27) (HDAg-L)	Hepatitis delta virus	12475
12180	12180	Large delta antigen (p27) (HDAg-L)	Hepatitis delta virus	12475
12184	12184	Genome polyprotein	Hepacivirus C	11103
12184	12184	Genome polyprotein	Hepacivirus C	11103
12184	12184	Genome polyprotein	Hepacivirus C	11103
12184	12184	Genome polyprotein	Hepacivirus C	11103
12184	12184	Genome polyprotein	Hepacivirus C	11103
12184	12184	Genome polyprotein	Hepacivirus C	11103
12184	12184	Genome polyprotein	Hepacivirus C	11103
12184	12184	Genome polyprotein	Hepacivirus C	11103
12184	12184	Genome polyprotein	Hepacivirus C	11103
12184	12184	Genome polyprotein	Hepacivirus C	11103
12210	12210	Large delta antigen (p27) (HDAg-L)	Hepatitis delta virus	12475
12247	12247	60 kDa chaperonin	Salmonella enterica subsp. enterica serovar Typhi	28901
12258	12258	Lipoprotein, 15 kDa (tpp15)	Treponema pallidum subsp. pallidum str. Nichols	160
12259	12259	Lipoprotein, 15 kDa (tpp15)	Treponema pallidum subsp. pallidum str. Nichols	160
12269	12269	Polyprotein	Hepacivirus C	11103
12306	12306	Flagellar filament 41 kDa core protein	Borreliella burgdorferi B31	139
12307	12307	Flagellar filament 41 kDa core protein	Borreliella burgdorferi	139
12307	12307	Flagellar filament 41 kDa core protein	Borreliella burgdorferi	139
12346	12346	Envelope glycoprotein G	Human alphaherpesvirus 1 strain 17	10298
12383	12383	Outer surface protein C precursor	Borreliella burgdorferi	139
12394	12394	60 kDa chaperonin	Orientia tsutsugamushi	784
12417	12417	Spike glycoprotein precursor	SARS coronavirus Tor2	10002316
12422	12422	LSR2	Mycobacterium leprae	1769
12426	12426	Spike glycoprotein precursor	SARS-CoV1	10002316
12571	12571	Genome polyprotein	hepatitis C virus genotype 1a	11103
12647	12647	Envelope glycoprotein G	Human alphaherpesvirus 1 strain 17	10298
12660	12660	Nucleoprotein	Puumala virus sotkamo/v-2969/81	1980486
12809	12809	Circumsporozoite protein precursor	Plasmodium falciparum	5833
12817	12817	60 kDa chaperonin	Orientia tsutsugamushi	784
12847	12847	Major surface glycoprotein G (Attachment glycoprotein G)	Human respiratory syncytial virus (strain RSB6190)	11250
12848	12848	Major surface glycoprotein G (Attachment glycoprotein G)	Human respiratory syncytial virus (strain RSB6256)	11250
12873	12873	Spike glycoprotein	SARS coronavirus Tor2	10002316
12887	12887	Outer surface protein A precursor	Borreliella burgdorferi ZS7	139
12888	12888	Ring-infested erythrocyte surface antigen	Plasmodium falciparum	5833
12925	12925	Genome polyprotein	Hepatitis C virus subtype 1b	11103
12931	12931	Lipoprotein, 15 kDa (tpp15)	Treponema pallidum subsp. pallidum str. Nichols	160
12932	12932	Lipoprotein, 15 kDa (tpp15)	Treponema pallidum subsp. pallidum str. Nichols	160
12944	12944	M protein, serotype 5 precursor	Streptococcus pyogenes serotype M5	1314
12944	12944	M protein, serotype 5 precursor	Streptococcus pyogenes serotype M5	1314
12951	12951	Glycoprotein D	Human alphaherpesvirus 1	10298
12955	12955	Genome polyprotein	Hepacivirus C	11103
13064	13064	Nucleoprotein	Andes virus CHI-7913	1980456
13247	13247	Nucleoprotein	Puumala virus sotkamo/v-2969/81	1980486
13267	13267	NS1	Dengue virus 2 Puerto Rico/PR159-S1/1969	12637
13326	13326	Glycoprotein precursor	Andes virus CHI-7913	1980456
13458	13458	Genome polyprotein	Hepatitis C virus subtype 1b	11103
13460	13460	101 kDa malaria antigen	Plasmodium falciparum	5833
13504	13504	N protein	Puumala virus Kazan	1980486
13535	13535	Hemagglutinin	Measles morbillivirus	11234
13688	13688	Glutamate-rich protein	Plasmodium falciparum	5833
13767	13767	Envelope glycoprotein	Dengue virus type 2	12637
13767	13767	Envelope glycoprotein	Dengue virus type 2	12637
13888	13888	Kinetoplastid membrane protein KMP-11	Trypanosoma cruzi	5693
13941	13941	18 kDa antigen	Mycobacterium leprae	1769
14006	14006	60 kDa chaperonin	Orientia tsutsugamushi	784
14016	14016	Peroxide-responsive repressor perR	Staphylococcus aureus subsp. aureus COL	1280
14035	14035	Genome polyprotein	Hepatitis C virus subtype 1b	11103
14074	14074	Genome polyprotein	Hepatitis C virus subtype 2a	11103
14173	14173	Genome polyprotein	Hepatitis C virus subtype 1b	11103
14278	14278	Serine-rich 25 kDa antigen protein	Entamoeba histolytica	5759
14536	14536	Hemagglutinin glycoprotein	Measles virus strain Edmonston	11234
14557	14557	Protein E7	Human papillomavirus type 16	337041
14574	14574	10 kDa chaperonin	Mycobacterium tuberculosis	1773
14581	14581	Core antigen	Hepatitis B virus	10407
14614	14614	Envelope glycoprotein 2	Hepatitis C virus	11103
14641	14641	Hemagglutinin glycoprotein	Measles virus strain Edmonston	11234
15196	15196	Structural protein 2 precursor	Hepatitis E virus (strain Burma)	1678143
15196	15196	Structural protein 2 precursor	Hepatitis E virus (strain Burma)	1678143
15356	15356	Genome polyprotein	Hepatitis C virus subtype 1b	11103
15361	15361	60 kDa chaperonin	Orientia tsutsugamushi	784
15434	15434	60 kDa chaperonin	Orientia tsutsugamushi	784
15437	15437	Genome polyprotein	Hepatitis C virus subtype 1b	11103
15439	15439	Genome polyprotein	hepatitis C virus genotype 1a	11103
15536	15536	Heat shock 70 kDa protein	Trypanosoma cruzi	5693
15564	15564	Envelope protein	Dengue virus 2 Jamaica/1409/1983	12637
15582	15582	S protein	SARS coronavirus Urbani	10002316
15615	15615	Genome polyprotein	Hepatitis C virus genotype 3	11103
15770	15770	Antigen 85-B precursor	Mycobacterium leprae	1769
15783	15783	Spike glycoprotein precursor	SARS coronavirus Tor2	10002316
15795	15795	Genome polyprotein	Dengue virus type 4	12637
15903	15903	Spike glycoprotein precursor	SARS coronavirus Tor2	10002316
15903	15903	Spike glycoprotein precursor	SARS coronavirus Tor2	10002316
15959	15959	HCV-1	Hepatitis C virus subtype 1b AD78	11103
16006	16006	60 kDa chaperonin 2 (Protein Cpn60-2) (GroEL protein 2) (65 kDa antigen) (Heat shock protein 65) (Cell wall protein A) (Antigen A)	Mycobacterium tuberculosis	1773
16039	16039	B13 antigen	Trypanosoma cruzi	5693
16041	16041	Surface antigen 2 (CA-2), putative	Trypanosoma cruzi	5693
16041	16041	Surface antigen 2 (CA-2), putative	Trypanosoma cruzi	5693
16143	16143	Major surface glycoprotein G	Human respiratory syncytial virus A2	11250
16144	16144	Major surface glycoprotein G	Human respiratory syncytial virus A	11250
16183	16183	E2 glycoprotein precursor	SARS coronavirus Tor2	10002316
16359	16359	Nonstructural protein	Hepatitis C virus subtype 1b	11103
16359	16359	Nonstructural protein	Hepatitis C virus subtype 1b	11103
16384	16384	Genome polyprotein	Hepatitis C virus (isolate 1)	11103
16417	16417	Spike glycoprotein precursor	SARS coronavirus Tor2	10002316
16417	16417	Spike glycoprotein precursor	SARS coronavirus Tor2	10002316
16443	16443	Genome polyprotein	Hepatitis C virus subtype 1b	11103
16458	16458	Lipoprotein, 15 kDa (tpp15)	Treponema pallidum subsp. pallidum str. Nichols	160
16459	16459	Lipoprotein, 15 kDa (tpp15)	Treponema pallidum subsp. pallidum str. Nichols	160
16577	16577	ORF68	Human herpesvirus 3 H-551	10335
16649	16649	Non-structural protein 1	Dengue virus type 4	12637
16790	16790	Envelope glycoprotein	Human T-cell leukemia virus type I	194440
16790	16790	Envelope glycoprotein	Human T-cell leukemia virus type I	194440
16956	16956	Polyprotein	Hepatitis C virus subtype 1b	11103
16957	16957	Genome polyprotein	Hepatitis C virus subtype 1b	11103
16958	16958	Polyprotein	Hepatitis C virus subtype 1b	11103
16958	16958	Polyprotein	Hepatitis C virus subtype 1b	11103
16960	16960	Genome polyprotein	Hepatitis C virus subtype 1b	11103
16961	16961	Genome polyprotein	Hepatitis C virus (isolate Japanese)	11103
16961	16961	Genome polyprotein	Hepatitis C virus (isolate Japanese)	11103
16961	16961	Genome polyprotein	Hepatitis C virus (isolate Japanese)	11103
16962	16962	Genome polyprotein	Hepatitis C virus subtype 1b	11103
16963	16963	Genome polyprotein	hepatitis C virus genotype 1a	11103
17146	17146	60 kDa chaperonin	Orientia tsutsugamushi	784
17151	17151	Fimbrillin	Porphyromonas gingivalis	837
17296	17296	Core protein	Hepacivirus C	11103
17296	17296	Core protein	Hepacivirus C	11103
17296	17296	Core protein	Hepacivirus C	11103
17296	17296	Core protein	Hepacivirus C	11103
17402	17402	Fusion protein [Human respiratory syncytial virus A]	Human respiratory syncytial virus A	11250
17524	17524	Spike glycoprotein precursor	SARS-CoV1	10002316
17524	17524	Spike glycoprotein precursor	SARS-CoV1	10002316
17524	17524	Spike glycoprotein precursor	SARS-CoV1	10002316
17524	17524	Spike glycoprotein precursor	SARS-CoV1	10002316
17558	17558	HCV-1	hepatitis C virus genotype 1a	11103
17558	17558	HCV-1	hepatitis C virus genotype 1a	11103
17558	17558	HCV-1	hepatitis C virus genotype 1a	11103
17581	17581	Lipoprotein, 15 kDa (tpp15)	Treponema pallidum subsp. pallidum str. Nichols	160
17590	17590	Heat shock 70 kDa protein	Trypanosoma cruzi	5693
17640	17640	Lipoprotein, 15 kDa (tpp15)	Treponema pallidum subsp. pallidum str. Nichols	160
17640	17640	Lipoprotein, 15 kDa (tpp15)	Treponema pallidum subsp. pallidum str. Nichols	160
17644	17644	Spike glycoprotein precursor	SARS coronavirus Tor2	10002316
17644	17644	Spike glycoprotein precursor	SARS coronavirus Tor2	10002316
17746	17746	Nucleocapsid protein	Hantaan orthohantavirus	1980471
17813	17813	Genome polyprotein	Hepatitis C virus (isolate 1)	11103
17844	17844	Lipoprotein, 15 kDa (tpp15)	Treponema pallidum subsp. pallidum str. Nichols	160
17889	17889	HCV-1	hepatitis C virus genotype 1a	11103
17889	17889	HCV-1	hepatitis C virus genotype 1a	11103
17889	17889	HCV-1	hepatitis C virus genotype 1a	11103
17889	17889	HCV-1	hepatitis C virus genotype 1a	11103
17929	17929	Spike glycoprotein precursor	SARS coronavirus Tor2	10002316
17998	17998	Envelope glycoprotein precursor	Puumala virus sotkamo/v-2969/81	1980486
18037	18037	Genome polyprotein	hepatitis C virus genotype 1a	11103
18139	18139	ESAT-6-like protein esxB	Mycobacterium leprae	1769
18150	18150	Envelope protein	Dengue virus 2 Thailand/16681/84	12637
18161	18161	E2 glycoprotein precursor	SARS coronavirus Tor2	10002316
18515	18515	E2 glycoprotein precursor	SARS coronavirus Tor2	10002316
18517	18517	Merozoite surface protein 1 precursor	Plasmodium falciparum RO-33	5833
18619	18619	Epstein-Barr nuclear antigen 1	Human herpesvirus 4 strain B95-8	10376
18619	18619	Epstein-Barr nuclear antigen 1	Human herpesvirus 4 strain B95-8	10376
18619	18619	Epstein-Barr nuclear antigen 1	Human herpesvirus 4 strain B95-8	10376
18619	18619	Epstein-Barr nuclear antigen 1	Human herpesvirus 4 strain B95-8	10376
18671	18671	Nucleocapsid protein	SARS coronavirus BJ01	10002316
18671	18671	Nucleocapsid protein	SARS coronavirus BJ01	10002316
18700	18700	Antigen 85-B precursor (85B) (Extracellular alpha-antigen) (Antigen 85 complex B) (Ag85B) (Mycolyl transferase 85B) (Fibronectin-binding protein B) (30 kDa extracellular protein)	Mycobacterium tuberculosis	1773
18752	18752	Nucleoprotein	SARS-CoV1	10002316
18752	18752	Nucleoprotein	SARS-CoV1	10002316
18752	18752	Nucleoprotein	SARS-CoV1	10002316
18753	18753	Polyprotein	Hepatitis C virus subtype 1b	11103
18761	18761	Merozoite surface protein 1 precursor	Plasmodium falciparum Palo Alto/Uganda	5833
18780	18780	MAJOR SECRETED IMMUNOGENIC PROTEIN MPB70 PRECURSOR	Mycobacterium tuberculosis variant bovis BCG	1773
18780	18780	MAJOR SECRETED IMMUNOGENIC PROTEIN MPB70 PRECURSOR	Mycobacterium tuberculosis variant bovis BCG	1773
18828	18828	Genome polyprotein	Hepatitis C virus (isolate 1)	11103
18874	18874	Genome polyprotein	Hepacivirus C	11103
18874	18874	Genome polyprotein	Hepacivirus C	11103
18884	18884	EBNA-1 protein	Human gammaherpesvirus 4	10376
18893	18893	Genome polyprotein	Hepacivirus C	11103
18893	18893	Genome polyprotein	Hepacivirus C	11103
18946	18946	EBNA-1	Human gammaherpesvirus 4	10376
18985	18985	Envelope glycoprotein G	Human alphaherpesvirus 1 strain 17	10298
19007	19007	Genome polyprotein	Hepatitis C virus subtype 2b	11103
19014	19014	Surface antigen 2 (CA-2) [Trypanosoma cruzi cruzi]	Trypanosoma cruzi	5693
19014	19014	Surface antigen 2 (CA-2) [Trypanosoma cruzi cruzi]	Trypanosoma cruzi	5693
19028	19028	ESAT-6-like protein esxB	Mycobacterium tuberculosis	1773
19029	19029	Duffy receptor	Plasmodium vivax	5855
19048	19048	Immunogenic protein MPB70 precursor	Mycobacterium bovis T/91/1378	1773
19101	19101	60 kDa chaperonin	Orientia tsutsugamushi	784
19274	19274	Polyprotein	Hepatitis C virus subtype 1b	11103
19311	19311	Structural protein 1	Hepatitis E virus (strain Mexico)	1678143
19334	19334	Hypothetical protein Rv2626c	Mycobacterium tuberculosis H37Rv	1773
19388	19388	HCV-1	hepatitis C virus genotype 1a	11103
19396	19396	Structural protein	Paslahepevirus balayani	1678143
19520	19520	Hemagglutinin	Influenza B virus	11520
19562	19562	PPE family protein	Mycobacterium tuberculosis H37Rv	1773
19585	19585	E2 glycoprotein precursor	SARS coronavirus Tor2	10002316
19636	19636	Surface protein 9B	Schistosoma mansoni	6183
19637	19637	Surface protein 9B	Schistosoma mansoni Puerto Rico	6183
19657	19657	Spike glycoprotein precursor	SARS coronavirus Tor2	10002316
19684	19684	Pertactin precursor	Bordetella pertussis	520
19700	19700	EBNA-1	Human herpesvirus 4	10376
19700	19700	EBNA-1	Human gammaherpesvirus 4	10376
19700	19700	EBNA-1	Human gammaherpesvirus 4	10376
19700	19700	EBNA-1	Human herpesvirus 4	10376
19701	19701	EBNA-1	Human herpesvirus 4	10376
19701	19701	EBNA-1	Human herpesvirus 4	10376
19702	19702	EBNA-1	Human herpesvirus 4	10376
19702	19702	EBNA-1	Human herpesvirus 4	10376
19703	19703	EBNA-1	Human herpesvirus 4	10376
19703	19703	EBNA-1	Human herpesvirus 4	10376
19703	19703	EBNA-1	Human herpesvirus 4	10376
19723	19723	Non-capsid protein NS-1	Human parvovirus B19	1511900
19723	19723	Non-capsid protein NS-1	Human parvovirus B19	1511900
19736	19736	Structural protein 2 precursor	Hepatitis E virus (strain Burma)	1678143
19901	19901	Lipoprotein, 15 kDa (tpp15)	Treponema pallidum subsp. pallidum str. Nichols	160
19901	19901	Lipoprotein, 15 kDa (tpp15)	Treponema pallidum subsp. pallidum str. Nichols	160
19928	19928	Heat shock 70 kDa protein	Plasmodium falciparum	5833
19928	19928	Heat shock 70 kDa protein	Plasmodium falciparum	5833
19949	19949	Envelope glycoprotein G	Human alphaherpesvirus 2	10310
19974	19974	Polyprotein	Hepatitis C virus subtype 1b AD78	11103
19975	19975	Genome polyprotein	Hepatitis C virus subtype 1b AD78	11103
19975	19975	Genome polyprotein	Hepatitis C virus subtype 1b AD78	11103
19975	19975	Genome polyprotein	Hepatitis C virus subtype 1b AD78	11103
19975	19975	Genome polyprotein	Hepatitis C virus subtype 1b AD78	11103
19975	19975	Genome polyprotein	Hepatitis C virus subtype 1b AD78	11103
19975	19975	Genome polyprotein	Hepatitis C virus subtype 1b AD78	11103
19975	19975	Genome polyprotein	Hepatitis C virus subtype 1b AD78	11103
19975	19975	Genome polyprotein	Hepatitis C virus subtype 1b AD78	11103
20005	20005	Protein lsr2 precursor	Mycobacterium leprae	1769
20012	20012	Merozoite surface protein 1 precursor	Plasmodium falciparum isolate WELLCOME	5833
20013	20013	Merozoite surface protein 1	Plasmodium falciparum	5833
20014	20014	Merozoite surface protein 1 precursor	Plasmodium falciparum isolate WELLCOME	5833
20039	20039	Major surface antigen p190	Plasmodium falciparum	5833
20108	20108	Envelope glycoprotein	Human T-cell leukemia virus type I	194440
20141	20141	Genome polyprotein	Hepatitis C virus subtype 1b	11103
20147	20147	Polyprotein	Hepatitis C virus (isolate H77)	11103
20148	20148	HCV-1	Hepatitis C virus subtype 1b AD78	11103
20148	20148	HCV-1	Hepatitis C virus subtype 1b AD78	11103
20194	20194	Polyprotein	Hepatitis C virus subtype 1b AD78	11103
20281	20281	PPE family protein	Mycobacterium tuberculosis H37Rv	1773
20283	20283	Lipoprotein, 15 kDa (tpp15)	Treponema pallidum subsp. pallidum str. Nichols	160
20284	20284	Lipoprotein, 15 kDa (tpp15)	Treponema pallidum subsp. pallidum str. Nichols	160
20285	20285	Genome polyprotein	Hepatitis C virus subtype 1b	11103
20485	20485	Nucleoprotein	SARS-CoV1	10002316
20485	20485	Nucleoprotein	SARS-CoV1	10002316
20538	20538	Protein antigen	Plasmodium falciparum	5833
20626	20626	Structural protein	Paslahepevirus balayani	1678143
20626	20626	Structural protein	Paslahepevirus balayani	1678143
20650	20650	Anchored core protein C	Japanese encephalitis virus	11072
20654	20654	Genome polyprotein	hepatitis C virus genotype 1a	11103
20654	20654	Genome polyprotein	hepatitis C virus genotype 1a	11103
20655	20655	Polyprotein	Hepacivirus C	11103
20681	20681	Envelope glycoprotein	Human T-cell leukemia virus type I	194440
20693	20693	Fimbrillin	Porphyromonas gingivalis	837
20693	20693	Fimbrillin	Porphyromonas gingivalis	837
20809	20809	Structural protein E2	Hepacivirus C	11103
20854	20854	Major merozoite surface antigen	Plasmodium falciparum	5833
21065	21065	Nucleocapsid protein	SARS coronavirus BJ01	10002316
21065	21065	Nucleocapsid protein	SARS coronavirus BJ01	10002316
21224	21224	Genome polyprotein	Hepacivirus C	11103
21322	21322	Heat shock 70 kDa protein	Trypanosoma cruzi	5693
21334	21334	60 kDa chaperonin	Orientia tsutsugamushi	784
21353	21353	Basic membrane protein A precursor (Immunodominant antigen P39)	Borreliella burgdorferi	139
21353	21353	Basic membrane protein A precursor (Immunodominant antigen P39)	Borreliella burgdorferi	139
21371	21371	Immunogenic protein MPB70 precursor	Mycobacterium tuberculosis variant bovis BCG	1773
21423	21423	ESAT-6-like protein esxB	Mycobacterium tuberculosis H37Rv	1773
21423	21423	ESAT-6-like protein esxB	Mycobacterium tuberculosis H37Rv	1773
21424	21424	Nucleocapsid protein	SARS coronavirus BJ01	10002316
21427	21427	Circumsporozoite protein	Plasmodium vivax	5855
21479	21479	18 kDa antigen	Mycobacterium leprae	1769
21479	21479	18 kDa antigen	Mycobacterium leprae	1769
21497	21497	PPE family protein	Mycobacterium tuberculosis H37Rv	1773
21547	21547	HCV-1	Hepacivirus C	11103
21549	21549	ABC transporter ATP-binding protein	Staphylococcus aureus subsp. aureus MRSA252	1280
21551	21551	Membrane protein	SARS-CoV1	10002316
21553	21553	Spike glycoprotein precursor	SARS-CoV1	10002316
21585	21585	Nucleoprotein	SARS-CoV1	10002316
21586	21586	Epstein-Barr nuclear antigen 1	Human herpesvirus 4 strain B95-8	10376
21586	21586	Epstein-Barr nuclear antigen 1	Human herpesvirus 4 strain B95-8	10376
21586	21586	Epstein-Barr nuclear antigen 1	Human herpesvirus 4 strain B95-8	10376
21604	21604	Epstein-Barr nuclear antigen 1	Human herpesvirus 4 strain B95-8	10376
21604	21604	Epstein-Barr nuclear antigen 1	Human herpesvirus 4 strain B95-8	10376
21607	21607	Lipoprotein, 15 kDa (tpp15)	Treponema pallidum subsp. pallidum str. Nichols	160
21713	21713	FIM2	Bordetella pertussis	520
21760	21760	Core protein	Hepatitis C virus (isolate H)	11103
21799	21799	Cysteine protease	Leishmania aethiopica	5667
21804	21804	Genome polyprotein	Hepacivirus C	11103
21827	21827	Glycoprotein NS1	Dengue virus 2 Puerto Rico/PR159-S1/1969	12637
21888	21888	Pr gag-pro-pol	Human T-cell leukemia virus type I	194440
21888	21888	Pr gag-pro-pol	Human T-cell leukemia virus type I	194440
21919	21919	Genome polyprotein	Hepatitis C virus subtype 1b	11103
21957	21957	Ag88	Mycobacterium tuberculosis str. Erdman = ATCC 35801	1773
21967	21967	Nucleoprotein	Severe acute respiratory syndrome coronavirus 2	2697049
21996	21996	Membrane protein	SARS-CoV1	10002316
21996	21996	Membrane protein	SARS-CoV1	10002316
22028	22028	ESAT-6-like protein esxB	Mycobacterium leprae	1769
22044	22044	Genome polyprotein	Hepatitis C virus subtype 1b	11103
22055	22055	Protein lsr2 precursor	Mycobacterium leprae	1769
22056	22056	Epstein-Barr nuclear antigen 1	Human herpesvirus 4 strain B95-8	10376
22063	22063	Hemagglutinin glycoprotein	Measles morbillivirus	11234
22082	22082	Nonstructural protein	Hepacivirus C	11103
22111	22111	HCV-1	hepatitis C virus genotype 1a	11103
22111	22111	HCV-1	hepatitis C virus genotype 1a	11103
22122	22122	Genome polyprotein	Hepatitis C virus genotype 3	11103
22123	22123	NS3-4 protein	Hepatitis C virus subtype 2b	11103
22126	22126	Polyprotein	Hepatitis C virus subtype 1b	11103
22126	22126	Polyprotein	Hepatitis C virus subtype 1b	11103
22128	22128	Polyprotein precursor	Hepatitis C virus subtype 1b	11103
22129	22129	Nonstructural protein	Hepatitis C virus subtype 1b	11103
22162	22162	Epstein-Barr nuclear antigen 1	Human herpesvirus 4 strain B95-8	10376
22185	22185	Prot GOR	Pan troglodytes	9598
22186	22186	Prot GOR	Pan troglodytes	9598
22187	22187	Epstein-Barr nuclear antigen 1	Human herpesvirus 4 strain B95-8	10376
22194	22194	Genome polyprotein	Hepacivirus C	11103
22196	22196	Structural protein 2 precursor	Hepatitis E virus (strain Burma)	1678143
22196	22196	Structural protein 2 precursor	Hepatitis E virus (strain Burma)	1678143
22196	22196	Structural protein 2 precursor	Hepatitis E virus (strain Burma)	1678143
22204	22204	Protein lsr2 precursor	Mycobacterium leprae	1769
22246	22246	Polyprotein	Hepacivirus C	11103
22246	22246	Polyprotein	Hepacivirus C	11103
22246	22246	Polyprotein	Hepacivirus C	11103
22387	22387	PPE family protein	Mycobacterium tuberculosis H37Rv	1773
22398	22398	DnaK	Mycobacterium tuberculosis	1773
22447	22447	Epstein-Barr nuclear antigen 1	Human herpesvirus 4 strain B95-8	10376
22447	22447	Epstein-Barr nuclear antigen 1	Human herpesvirus 4 strain B95-8	10376
22447	22447	Epstein-Barr nuclear antigen 1	Human herpesvirus 4 strain B95-8	10376
22447	22447	Epstein-Barr nuclear antigen 1	Human herpesvirus 4 strain B95-8	10376
22447	22447	Epstein-Barr nuclear antigen 1	Human herpesvirus 4 strain B95-8	10376
22460	22460	Large delta antigen (p27) (HDAg-L)	Hepatitis delta virus	12475
22468	22468	HCV-1	hepatitis C virus genotype 1a	11103
22469	22469	Polyprotein	Hepacivirus C	11103
22481	22481	Nucleoprotein	Severe acute respiratory syndrome coronavirus 2	2697049
22576	22576	Polyprotein	Hepatitis C virus (isolate H77)	11103
22717	22717	Envelope glycoprotein	Dengue virus 2 Jamaica/1409/1983	12637
22717	22717	Envelope glycoprotein	Dengue virus 2 Jamaica/1409/1983	12637
22732	22732	Genome polyprotein	Hepatitis C virus subtype 2a	11103
22755	22755	Hemagglutinin	Influenza A virus (A/X-31(H3N2))	11320
22828	22828	Merozoite surface protein 1 precursor	Plasmodium falciparum Palo Alto/Uganda	5833
22831	22831	Polyprotein precursor	GB virus C	1985356
22841	22841	Merozoite surface protein 1 precursor	Plasmodium falciparum Palo Alto/Uganda	5833
22853	22853	Structural protein	Paslahepevirus balayani	1678143
22882	22882	10 kDa chaperonin	Mycobacterium leprae	1769
22899	22899	Lipoprotein, 15 kDa (tpp15)	Treponema pallidum subsp. pallidum str. Nichols	160
22993	22993	Hemagglutinin HA1	Influenza A virus (A/X-31(H3N2))	11320
22995	22995	Spike glycoprotein precursor	SARS-CoV1	10002316
23016	23016	60 kDa chaperonin 2 GroEL2	Mycobacterium tuberculosis variant bovis BCG	1773
23096	23096	Hemagglutinin glycoprotein	Measles morbillivirus	11234
23119	23119	Core protein	Hepacivirus C	11103
23119	23119	Core protein	Hepacivirus C	11103
23119	23119	Core protein	Hepacivirus C	11103
23176	23176	Structural protein 1	Hepatitis E virus (strain Burma)	1678143
23185	23185	ABC transporter ATP-binding protein	Staphylococcus aureus subsp. aureus MRSA252	1280
23293	23293	Spike glycoprotein precursor	SARS coronavirus Tor2	10002316
23296	23296	Spike glycoprotein precursor	SARS coronavirus Tor2	10002316
23296	23296	Spike glycoprotein precursor	SARS coronavirus Tor2	10002316
23404	23404	Glycoprotein precursor	Andes virus CHI-7913	1980456
23422	23422	Hemagglutinin glycoprotein	Measles virus strain Edmonston	11234
23432	23432	Genome polyprotein	Hepacivirus C	11103
23437	23437	Spike glycoprotein precursor	SARS coronavirus Tor2	10002316
23511	23511	Protective recombinant antigen	Taenia crassiceps Strain ORF	6207
23511	23511	Protective recombinant antigen	Taenia crassiceps Strain ORF	6207
23520	23520	E2 glycoprotein precursor	SARS coronavirus Tor2	10002316
23530	23530	Cysteine protease	Leishmania aethiopica	5667
23564	23564	Polyprotein	Hepatitis C virus genotype 2	11103
23564	23564	Polyprotein	Hepatitis C virus genotype 2	11103
23564	23564	Polyprotein	Hepatitis C virus genotype 2	11103
23630	23630	60 kDa chaperonin	Orientia tsutsugamushi	784
23641	23641	ABC transporter ATP-binding protein	Staphylococcus aureus subsp. aureus MRSA252	1280
23671	23671	60 kDa chaperonin	Orientia tsutsugamushi	784
23722	23722	Transcriptional activator Tax	Human T-cell leukemia virus type I	194440
23917	23917	Nucleocapsid protein	SARS coronavirus Tor2	10002316
23976	23976	Lipase 2 precursor (glycerol ester hydrolase 2)	Staphylococcus aureus subsp. aureus COL	1280
24046	24046	LANA	Human gammaherpesvirus 8	37296
24052	24052	Genome polyprotein	Hepatitis C virus subtype 1b	11103
24124	24124	Lipoprotein, 15 kDa (tpp15)	Treponema pallidum subsp. pallidum str. Nichols	160
24211	24211	Heat shock 70 kDa protein	Trypanosoma cruzi	5693
24352	24352	Hemagglutinin glycoprotein	Measles morbillivirus	11234
24595	24595	Envelope glycoprotein gp63 precursor	Human T-lymphotropic virus 2	194441
24923	24923	Spike glycoprotein precursor	SARS coronavirus Tor2	10002316
24923	24923	Spike glycoprotein precursor	SARS coronavirus Tor2	10002316
24930	24930	Liver stage antigen	Plasmodium falciparum	5833
24930	24930	Liver stage antigen	Plasmodium falciparum	5833
24978	24978	Spike glycoprotein precursor	SARS coronavirus Tor2	10002316
25031	25031	E2 glycoprotein precursor	SARS coronavirus Tor2	10002316
25031	25031	E2 glycoprotein precursor	SARS coronavirus Tor2	10002316
25086	25086	Polyprotein	Hepacivirus C	11103
25087	25087	Polyprotein precursor	Hepacivirus C	11103
25089	25089	Genome polyprotein	Hepatitis C virus (isolate Japanese)	11103
25136	25136	Nucleoprotein	SARS-CoV1	10002316
25138	25138	DnaK	Mycobacterium tuberculosis	1773
25200	25200	Glycoprotein precursor	Andes virus CHI-7913	1980456
25219	25219	E2 glycoprotein precursor	SARS coronavirus Tor2	10002316
25250	25250	Spike glycoprotein precursor	SARS coronavirus Tor2	10002316
25346	25346	Urease beta subunit (urea amidohydrolase) (ureB)	Helicobacter pylori 26695	210
25377	25377	E2 glycoprotein precursor	SARS coronavirus Tor2	10002316
25378	25378	Spike glycoprotein precursor	SARS coronavirus Tor2	10002316
25404	25404	60 kDa chaperonin	Orientia tsutsugamushi	784
25497	25497	Genome polyprotein	hepatitis C virus genotype 1a	11103
25541	25541	Anchored core protein C	Japanese encephalitis virus	11072
25768	25768	Circumsporozoite	Plasmodium falciparum	5833
25791	25791	Genome polyprotein	Hepatitis C virus subtype 2b	11103
25794	25794	Genome polyprotein	Hepatitis C virus subtype 1b	11103
25795	25795	Genome polyprotein	hepatitis C virus genotype 1a	11103
25942	25942	Epstein-Barr nuclear antigen 1	Human herpesvirus 4 CKL	10376
26204	26204	Heat shock 70 kDa protein	Trypanosoma cruzi	5693
26246	26246	Envelope glycoprotein	Dengue virus 2 Jamaica/1409/1983	12637
26247	26247	Envelope protein	Dengue virus 2 Jamaica/1409/1983	12637
26265	26265	Envelope glycoprotein G	Human alphaherpesvirus 1 strain 17	10298
26308	26308	Genome polyprotein	Dengue virus 2 Jamaica/1409/1983	12637
26318	26318	Polyprotein	Hepatitis C virus subtype 2b	11103
26329	26329	Nucleocapsid protein	SARS coronavirus Tor2	10002316
26412	26412	Genome polyprotein	Hepatitis C virus subtype 1b	11103
26506	26506	Polyprotein	Hepatitis C virus subtype 2b	11103
26610	26610	Spike glycoprotein precursor	SARS coronavirus Tor2	10002316
26610	26610	Spike glycoprotein precursor	SARS coronavirus Tor2	10002316
26759	26759	Membrane glycoprotein [Severe acute respiratory syndrome coronavirus 2]	Severe acute respiratory syndrome coronavirus 2	2697049
26817	26817	Liver stage antigen	Plasmodium falciparum	5833
26833	26833	Envelope glycoprotein gp63 precursor	Human T-lymphotropic virus 2	194441
26833	26833	Envelope glycoprotein gp63 precursor	Human T-lymphotropic virus 2	194441
26836	26836	Capsid protein	Dengue virus 2 Thailand/16681/84	12637
26838	26838	Nucleocapsid protein N	SARS coronavirus Frankfurt 1	10002316
26916	26916	Polyprotein	Hepatitis C virus (isolate H)	11103
26916	26916	Polyprotein	Hepatitis C virus (isolate H)	11103
26932	26932	ABC transporter ATP-binding protein	Staphylococcus aureus subsp. aureus MRSA252	1280
27061	27061	Envelope glycoprotein	Dengue virus 2 Thailand/16681/84	12637
27084	27084	Merozoite surface protein 6	Plasmodium falciparum	5833
27379	27379	Heat shock 70 kDa protein	Trypanosoma cruzi	5693
27452	27452	N protein	Puumala virus Kazan	1980486
27452	27452	N protein	Puumala virus Kazan	1980486
27494	27494	Genome polyprotein	Hepatitis C virus genotype 3	11103
27554	27554	Genome polyprotein	Hepatitis C virus subtype 2a	11103
27555	27555	Genome polyprotein	Hepatitis C virus subtype 2b	11103
27598	27598	Genome polyprotein	Hepatitis C virus subtype 2b	11103
27627	27627	Genome polyprotein	Hepatitis C virus genotype 3	11103
27685	27685	Polyprotein	Coxsackievirus B3	138949
27732	27732	Flagellar filament 41 kDa core protein	Borreliella burgdorferi B31	139
27757	27757	Major surface glycoprotein G	Human respiratory syncytial virus A	11250
27795	27795	Coat protein VP1	Human poliovirus 1 Mahoney	138950
27903	27903	Genome polyprotein	Hepatitis C virus subtype 2a	11103
27960	27960	Lipoprotein, 15 kDa (tpp15)	Treponema pallidum subsp. pallidum str. Nichols	160
27979	27979	Heat shock 70 kDa protein	Trypanosoma cruzi	5693
27980	27980	Genome polyprotein	Hepatitis C virus subtype 1b	11103
28041	28041	Hemagglutinin glycoprotein	Measles virus strain Edmonston	11234
28159	28159	Genome polyprotein	Hepatitis C virus subtype 1b	11103
28182	28182	Polyprotein	Hepatitis C virus (isolate H77)	11103
28182	28182	Polyprotein	Hepatitis C virus (isolate H77)	11103
28186	28186	Polyprotein	Hepatitis C virus subtype 1b	11103
28186	28186	Polyprotein	Hepatitis C virus subtype 1b	11103
28191	28191	Envelope glycoprotein	Dengue virus 2 Jamaica/1409/1983	12637
28291	28291	Nucleoprotein	Puumala virus sotkamo/v-2969/81	1980486
28374	28374	TCFL5 protein	Mus musculus	10090
28413	28413	Genome polyprotein	Hepatitis C virus subtype 1b	11103
28448	28448	M protein, serotype 5 precursor	Streptococcus pyogenes str. Manfredo	1314
28482	28482	Genome polyprotein	Hepatitis C virus subtype 2b	11103
28509	28509	Polyprotein	Hepacivirus C	11103
28570	28570	Secreted aspartic proteinase 2	Candida albicans	5476
28570	28570	Secreted aspartic proteinase 2	Candida albicans	5476
28596	28596	Probable coat protein VP1	Human parvovirus B19	1511900
28596	28596	Probable coat protein VP1	Human parvovirus B19	1511900
28609	28609	Phosphate-binding protein PstS 1 precursor	Mycobacterium tuberculosis	1773
28618	28618	Spike glycoprotein precursor	SARS-CoV1	10002316
28786	28786	Genome polyprotein	Hepatitis C virus (isolate H)	11103
28853	28853	60 kDa chaperonin	Orientia tsutsugamushi	784
28890	28890	Nucleoprotein	SARS-CoV1	10002316
28910	28910	Polyprotein	Hepacivirus C	11103
28914	28914	Genome polyprotein	Hepacivirus C	11103
28922	28922	Polyprotein	Hepacivirus C	11103
29128	29128	Membrane protein	SARS-CoV1	10002316
29129	29129	Membrane protein	SARS-CoV1	10002316
29139	29139	Outer surface protein A precursor	Borreliella burgdorferi B31	139
29171	29171	Genome polyprotein	Hepatitis C virus (isolate Con1)	11103
29294	29294	Ring-infected erythrocyte surface antigen precursor	Plasmodium falciparum	5833
29294	29294	Ring-infected erythrocyte surface antigen precursor	Plasmodium falciparum	5833
29666	29666	Spike glycoprotein precursor	SARS-CoV1	10002316
29759	29759	Outer surface protein VlsE [Borrelia burgdorferi]	Borreliella burgdorferi	139
29760	29760	Merozoite surface protein 2	Plasmodium falciparum	5833
29832	29832	E2 glycoprotein precursor	SARS coronavirus Tor2	10002316
29835	29835	Genome polyprotein	Hepatitis C virus subtype 1b	11103
29851	29851	Large HD antigen	Hepatitis delta virus	12475
29899	29899	Hexon protein	Human adenovirus 2	129951
29938	29938	Genome polyprotein	Hepatitis C virus genotype 3	11103
30186	30186	Nucleoprotein	SARS-CoV1	10002316
30203	30203	Membrane protein	SARS-CoV1	10002316
30222	30222	Protein antigen	Plasmodium falciparum	5833
30239	30239	60 kDa chaperonin	Orientia tsutsugamushi	784
30249	30249	Envelope glycoprotein	Dengue virus type 2	12637
30265	30265	60 kDa chaperonin	Orientia tsutsugamushi	784
30304	30304	Attachment glycoprotein [Human respiratory syncytial virus A]	Human orthopneumovirus	11250
30349	30349	Uncharacterized protein MAL13P1.304	Plasmodium falciparum	5833
30349	30349	Uncharacterized protein MAL13P1.304	Plasmodium falciparum	5833
30370	30370	Heat shock protein 90	Candida albicans	5476
30385	30385	Genome polyprotein	Hepatitis C virus subtype 1b	11103
30477	30477	Major surface antigen p190	Plasmodium falciparum	5833
30478	30478	Merozoite surface protein 1 precursor	Plasmodium falciparum RO-33	5833
30479	30479	Merozoite surface protein 1	Plasmodium falciparum	5833
30575	30575	M protein, serotype 5 precursor	Streptococcus pyogenes serotype M5	1314
30585	30585	Genome polyprotein	Hepatitis C virus genotype 3	11103
30597	30597	Nucleoprotein	Puumala orthohantavirus	1980486
30599	30599	N protein	Puumala virus Kazan	1980486
30661	30661	Genome polyprotein	Human poliovirus 3 strain Sabin	138950
30696	30696	Kinetoplastid membrane protein 11	Trypanosoma cruzi	5693
30774	30774	Hemagglutinin glycoprotein	Measles virus strain Edmonston	11234
30831	30831	Non-structural protein 1	Dengue virus type 4	12637
30895	30895	Spike glycoprotein precursor	SARS-CoV1	10002316
31005	31005	M protein, serotype 5 precursor	Streptococcus pyogenes serotype M5	1314
31047	31047	Genome polyprotein	Hepatitis C virus subtype 1b	11103
31133	31133	Nucleoprotein	Puumala virus sotkamo/v-2969/81	1980486
31165	31165	Genome polyprotein	Hepatitis C virus genotype 3	11103
31647	31647	Core protein	Hepacivirus C	11103
31647	31647	Core protein	Hepacivirus C	11103
31647	31647	Core protein	Hepacivirus C	11103
31679	31679	Nucleoprotein	SARS coronavirus BJ01	10002316
31692	31692	Nucleocapsid protein	SARS coronavirus BJ01	10002316
31692	31692	Nucleocapsid protein	SARS coronavirus BJ01	10002316
31693	31693	Nucleocapsid protein	SARS-CoV1	10002316
31720	31720	HCV-1	hepatitis C virus genotype 1a	11103
31847	31847	Hypothetical protein sars7a	SARS coronavirus Tor2	10002316
31894	31894	Hemagglutinin glycoprotein	Measles virus strain Edmonston	11234
32010	32010	Polyprotein	Hepatitis C virus subtype 1b	11103
32037	32037	Spike glycoprotein precursor	SARS coronavirus Tor2	10002316
32037	32037	Spike glycoprotein precursor	SARS coronavirus Tor2	10002316
32070	32070	Spike glycoprotein precursor	SARS coronavirus Tor2	10002316
32113	32113	Heat shock 70 kDa protein	Plasmodium falciparum	5833
32128	32128	Protein lsr2 precursor	Mycobacterium leprae	1769
32273	32273	Structural protein	Paslahepevirus balayani	1678143
32331	32331	60 kDa chaperonin	Orientia tsutsugamushi	784
32416	32416	Lipoprotein, 15 kDa (tpp15)	Treponema pallidum subsp. pallidum str. Nichols	160
32418	32418	FIM2	Bordetella pertussis	520
32486	32486	Genome polyprotein	Hepatitis C virus subtype 1b	11103
32487	32487	HCV-1	hepatitis C virus genotype 1a	11103
32494	32494	60 kDa chaperonin	Orientia tsutsugamushi	784
32501	32501	Heat shock 70 kDa protein	Trypanosoma cruzi	5693
32501	32501	Heat shock 70 kDa protein	Trypanosoma cruzi	5693
32508	32508	Spike glycoprotein	Severe acute respiratory syndrome coronavirus 2	2697049
32540	32540	Genome polyprotein	Hepacivirus C	11103
32540	32540	Genome polyprotein	Hepacivirus C	11103
32591	32591	Genome polyprotein	Hepatitis C virus subtype 1b	11103
32597	32597	Heat shock 70 kDa protein	Trypanosoma cruzi	5693
32619	32619	Rhoptry-associated protein 1	Plasmodium falciparum	5833
32686	32686	Serine-rich 25 kDa antigen protein	Entamoeba histolytica	5759
32702	32702	B13 antigen	Trypanosoma cruzi	5693
32782	32782	Dense granule protein 2 precursor	Toxoplasma gondii	5811
32811	32811	Envelope glycoprotein gp62 precursor	Human T-cell leukemia virus type I	194440
32812	32812	Envelope glycoprotein G	Human alphaherpesvirus 1 strain 17	10298
32844	32844	Glutathione S-transferase class-mu 28 kDa isozyme	Schistosoma mansoni Puerto Rico	6183
32844	32844	Glutathione S-transferase class-mu 28 kDa isozyme	Schistosoma mansoni Puerto Rico	6183
32855	32855	Polyprotein	Hepacivirus C	11103
32855	32855	Polyprotein	Hepacivirus C	11103
32856	32856	Polyprotein	Hepacivirus C	11103
32883	32883	Surface antigen 2 (CA-2), putative	Trypanosoma cruzi	5693
32891	32891	Major surface glycoprotein G (Attachment glycoprotein G)	Human respiratory syncytial virus (strain RSB6190)	11250
32912	32912	Spike glycoprotein precursor	SARS coronavirus Tor2	10002316
32912	32912	Spike glycoprotein precursor	SARS coronavirus Tor2	10002316
32964	32964	Phosphate-binding protein PstS 1 precursor	Mycobacterium tuberculosis	1773
32984	32984	Genome polyprotein	Hepatitis C virus subtype 2b	11103
33043	33043	Genome polyprotein	hepatitis C virus genotype 1a	11103
33055	33055	Polyprotein	Hepatitis C virus genotype 3	11103
33065	33065	Genome polyprotein	Hepatitis C virus subtype 2a	11103
33107	33107	Genome polyprotein	Hepatitis C virus subtype 2b	11103
33182	33182	Genome polyprotein	Hepatitis C virus subtype 1b	11103
33183	33183	Genome polyprotein	Hepatitis C virus subtype 1b	11103
33204	33204	Polyprotein	Hepacivirus C	11103
33204	33204	Polyprotein	Hepacivirus C	11103
33204	33204	Polyprotein	Hepacivirus C	11103
33204	33204	Polyprotein	Hepacivirus C	11103
33204	33204	Polyprotein	Hepacivirus C	11103
33331	33331	Serine-rich 25 kDa antigen protein	Entamoeba histolytica	5759
33347	33347	Urease beta subunit (urea amidohydrolase) (ureB)	Helicobacter pylori 26695	210
33357	33357	Spike glycoprotein precursor	SARS coronavirus Tor2	10002316
33358	33358	E2 glycoprotein precursor	SARS coronavirus Tor2	10002316
33366	33366	Genome polyprotein	hepatitis C virus genotype 1a	11103
33479	33479	Lipoprotein, 15 kDa (tpp15)	Treponema pallidum subsp. pallidum str. Nichols	160
33669	33669	Nucleoprotein	Severe acute respiratory syndrome coronavirus 2	2697049
33736	33736	Sexual stage-specific protein precursor	Plasmodium falciparum	5833
33747	33747	Polyprotein	Hepatitis C virus subtype 1b JK1	11103
33874	33874	E2 glycoprotein precursor	SARS coronavirus Tor2	10002316
33874	33874	E2 glycoprotein precursor	SARS coronavirus Tor2	10002316
34040	34040	Core protein	Hepatitis C virus (isolate H)	11103
34115	34115	Genome polyprotein	Hepatitis C virus subtype 2b	11103
34127	34127	Envelope glycoprotein precursor	Hantaan virus 76-118	1980471
34199	34199	Nucleocapsid protein	SARS coronavirus BJ01	10002316
34210	34210	Hypothetical protein sars3b	SARS-CoV1	10002316
34243	34243	FIM2	Bordetella pertussis	520
34243	34243	FIM2	Bordetella pertussis	520
34278	34278	ABC transporter ATP-binding protein	Staphylococcus aureus subsp. aureus MRSA252	1280
34297	34297	ABC transporter ATP-binding protein	Staphylococcus aureus subsp. aureus MRSA252	1280
34858	34858	Envelope glycoprotein(gp21, gp46) - human T-cell lymphotropic virus type 1	Human T-cell leukemia virus type I	194440
34858	34858	Envelope glycoprotein(gp21, gp46) - human T-cell lymphotropic virus type 1	Human T-cell leukemia virus type I	194440
34904	34904	ORF2	Paslahepevirus balayani	1678143
34904	34904	ORF2	Paslahepevirus balayani	1678143
34914	34914	LANA	Human gammaherpesvirus 8	37296
34914	34914	LANA	Human gammaherpesvirus 8	37296
34925	34925	Envelope glycoprotein gp63 precursor	Human T-lymphotropic virus 2	194441
34925	34925	Envelope glycoprotein gp63 precursor	Human T-lymphotropic virus 2	194441
34928	34928	10 kDa culture filtrate antigen EsxB	Mycobacterium tuberculosis	1773
34935	34935	Antigen CARP	Plasmodium falciparum	5833
35161	35161	Glycoprotein precursor	Andes virus CHI-7913	1980456
35174	35174	Envelope glycoprotein gp62 precursor	Human T-cell leukemia virus type I	194440
35193	35193	Glycoprotein H precursor	Human herpesvirus 5 strain Towne	10359
35199	35199	Nucleoprotein	Puumala virus sotkamo/v-2969/81	1980486
35253	35253	Genome polyprotein	Hepatitis C virus subtype 2a	11103
35269	35269	Adhesin P1 precursor (Cytadhesin P1) (Attachment protein)	Mycoplasma pneumoniae FH	2104
35292	35292	Genome polyprotein	Hepatitis C virus subtype 2b	11103
35316	35316	10 kDa chaperonin	Mycobacterium tuberculosis	1773
35398	35398	Core antigen	Hepatitis B virus	10407
35399	35399	Orf10	SARS-CoV1	10002316
35484	35484	Large delta antigen	Hepatitis delta virus	12475
35484	35484	Large delta antigen	Hepatitis delta virus	12475
35630	35630	PfEMP1 variant 1 of strain MC	Plasmodium falciparum	5833
35787	35787	14 kDa antigen	Mycobacterium tuberculosis	1773
35947	35947	Nucleoprotein	Puumala virus sotkamo/v-2969/81	1980486
36071	36071	ORF68	Human herpesvirus 3 H-551	10335
36244	36244	Polyprotein	Hepatitis C virus subtype 1b	11103
36426	36426	Major surface glycoprotein G (Attachment glycoprotein G)	Human respiratory syncytial virus (strain RSB6256)	11250
36429	36429	Major surface glycoprotein G (Attachment glycoprotein G)	Human respiratory syncytial virus (strain RSB6190)	11250
36769	36769	Duffy binding protein	Plasmodium vivax	5855
36808	36808	HCV-1	hepatitis C virus genotype 1a	11103
36814	36814	Spike glycoprotein precursor	SARS-CoV1	10002316
36903	36903	22.6 kDa tegumental antigen	Schistosoma japonicum	6182
36950	36950	18 kDa antigen	Mycobacterium leprae	1769
36955	36955	FIM3	Bordetella pertussis	520
36974	36974	101 kDa malaria antigen	Plasmodium falciparum	5833
36991	36991	Spike glycoprotein precursor	SARS coronavirus Tor2	10002316
37004	37004	22.6kd tegumental associated antigen	Schistosoma japonicum	6182
37059	37059	Immunogenic protein MPT64 precursor	Mycobacterium tuberculosis	1773
37195	37195	Genome polyprotein	Hepatitis C virus subtype 1b	11103
37441	37441	Envelope glycoprotein	Human T-cell leukemia virus type I	194440
37611	37611	Nucleoprotein	SARS-CoV1	10002316
37659	37659	Envelope glycoprotein gp62 precursor	Human T-cell lymphotrophic virus type 1 (strain ATK)	194440
37659	37659	Envelope glycoprotein gp62 precursor	Human T-cell lymphotrophic virus type 1 (strain ATK)	194440
37758	37758	E2 glycoprotein precursor	SARS coronavirus Tor2	10002316
37816	37816	Core protein	Hepacivirus C	11103
37863	37863	Major surface glycoprotein G (Attachment glycoprotein G)	Human respiratory syncytial virus (strain RSB6190)	11250
37876	37876	Major surface glycoprotein G (Attachment glycoprotein G)	Human respiratory syncytial virus (strain RSB6256)	11250
38186	38186	Merozoite surface protein 1	Plasmodium falciparum	5833
38215	38215	Trans-sialidase	Trypanosoma cruzi	5693
38330	38330	ESAT-6-like protein esxB	Mycobacterium leprae	1769
38353	38353	Spike glycoprotein	Severe acute respiratory syndrome coronavirus 2	2697049
38439	38439	MPT51/MPB51 antigen precursor	Mycobacterium tuberculosis	1773
38632	38632	Structural protein 1	Hepatitis E virus (strain Mexico)	1678143
38660	38660	Envelope glycoprotein G	Human alphaherpesvirus 1 strain 17	10298
38693	38693	Major surface antigen	Plasmodium falciparum	5833
38925	38925	Nucleoprotein	SARS coronavirus Tor2	10002316
38988	38988	ESAT-6-like protein esxH	Mycobacterium tuberculosis	1773
39001	39001	Envelope glycoprotein G	Human alphaherpesvirus 1 strain 17	10298
39067	39067	HCV-1	hepatitis C virus genotype 1a	11103
39089	39089	X protein	Hepatitis B virus	10407
39097	39097	ABC transporter ATP-binding protein	Staphylococcus aureus subsp. aureus MRSA252	1280
39110	39110	Spike glycoprotein precursor	SARS coronavirus Tor2	10002316
39141	39141	Membrane protein	SARS-CoV1	10002316
39174	39174	Hypothetical protein	Trypanosoma cruzi	5693
39174	39174	Hypothetical protein	Trypanosoma cruzi	5693
39193	39193	HCV-1	hepatitis C virus genotype 1a	11103
39196	39196	Heat shock 70 kDa protein	Trypanosoma cruzi	5693
39252	39252	N protein	Puumala virus Kazan	1980486
39252	39252	N protein	Puumala virus Kazan	1980486
39254	39254	FIM3	Bordetella pertussis	520
39354	39354	PPE family protein	Mycobacterium tuberculosis H37Rv	1773
39367	39367	Polyprotein	Hepacivirus C	11103
39373	39373	Nonstructural protein	hepatitis C virus genotype 1a	11103
39449	39449	Secreted antigen 85-B fbpB (85B) (antigen 85 complex B) (Mycolyl transferase 85B) (Fibronectin-binding protein B) (Extracellular alpha-antigen)	Mycobacterium tuberculosis H37Rv	1773
39472	39472	Urease beta subunit (urea amidohydrolase) (ureB)	Helicobacter pylori 26695	210
39626	39626	Heat shock protein 90	Candida albicans	5476
39663	39663	Genome polyprotein	Hepatitis C virus subtype 1b	11103
39664	39664	Polyprotein	Hepacivirus C	11103
39719	39719	Genome polyprotein	Hepatitis C virus subtype 1b	11103
39726	39726	Envelope glycoprotein	Human T-cell leukemia virus type I	194440
39849	39849	Nucleoprotein	Puumala virus sotkamo/v-2969/81	1980486
39914	39914	Polyprotein	Hepacivirus C	11103
39915	39915	Genome polyprotein	Hepacivirus C	11103
40283	40283	X protein	Hepatitis B virus	10407
40310	40310	ABC transporter ATP-binding protein	Staphylococcus aureus subsp. aureus MRSA252	1280
40319	40319	Hemagglutinin glycoprotein	Measles virus strain Edmonston	11234
40417	40417	53kDa major outer membrane protein	Porphyromonas gingivalis	837
40498	40498	Genome polyprotein	Hepatitis C virus (isolate BK)	11103
40611	40611	Envelope glycoprotein precursor	Hantaan virus 76-118	1980471
40636	40636	Heat shock protein 60 (GroEL) like protein	Porphyromonas gingivalis	837
40794	40794	Genome polyprotein	Hepatitis C virus subtype 1b	11103
40826	40826	Hemagglutinin glycoprotein	Measles virus strain Edmonston	11234
40905	40905	E2 glycoprotein precursor	SARS coronavirus Tor2	10002316
40905	40905	E2 glycoprotein precursor	SARS coronavirus Tor2	10002316
41014	41014	Membrane protein	SARS coronavirus Tor2	10002316
41015	41015	Membrane protein	SARS-CoV1	10002316
41016	41016	Membrane protein	SARS-CoV1	10002316
41028	41028	ESAT-6-like protein esxB	Mycobacterium tuberculosis	1773
41052	41052	Envelope protein	Dengue virus 2 Jamaica/1409/1983	12637
41057	41057	Genome polyprotein	Hepatitis C virus subtype 1b	11103
41069	41069	10 kDa chaperonin	Mycobacterium leprae	1769
41071	41071	10 kDa chaperonin	Mycobacterium tuberculosis	1773
41158	41158	Kinetoplastid membrane protein KMP-11	Trypanosoma cruzi	5693
41177	41177	E2 glycoprotein precursor	SARS coronavirus Tor2	10002316
41270	41270	Protein U24	Human betaherpesvirus 6B	32604
41338	41338	Polyprotein	Hepatitis C virus subtype 1b	11103
41338	41338	Polyprotein	Hepatitis C virus subtype 1b	11103
41339	41339	Nonstructural protein 4	Hepatitis C virus subtype 1b	11103
41504	41504	Spike glycoprotein precursor	SARS coronavirus Tor2	10002316
41631	41631	Large envelope protein	Hepatitis B virus subtype adw2	10407
41631	41631	Large envelope protein	Hepatitis B virus subtype adw2	10407
41734	41734	Genome polyprotein	Coxsackievirus B4 (strain JVB / Benschoten / New York/51)	138949
41780	41780	60 kDa chaperonin	Orientia tsutsugamushi	784
41821	41821	Non-structural protein 1	Dengue virus type 4	12637
41843	41843	VlsE1	Borreliella burgdorferi	139
41920	41920	Protein E7	Human papillomavirus type 16	337041
41948	41948	Mtp40 protein - Mycobacterium tuberculosis	Mycobacterium tuberculosis	1773
41952	41952	Mtp40 protein - Mycobacterium tuberculosis	Mycobacterium tuberculosis	1773
41983	41983	Spike glycoprotein precursor	SARS coronavirus Tor2	10002316
41984	41984	Spike glycoprotein precursor	SARS coronavirus Tor2	10002316
42007	42007	18 kDa antigen	Mycobacterium leprae	1769
42062	42062	Flagellar filament 41 kDa core protein	Borreliella burgdorferi B31	139
42308	42308	Protective recombinant antigen	Taenia crassiceps	6207
42322	42322	Envelope glycoprotein G	Human alphaherpesvirus 1 strain 17	10298
42363	42363	Heat shock protein 60 (GroEL) like protein	Porphyromonas gingivalis	837
42413	42413	Hemagglutinin glycoprotein	Measles virus strain Edmonston	11234
42416	42416	Ring-infected erythrocyte surface antigen precursor	Plasmodium falciparum	5833
42453	42453	Envelope glycoprotein	Dengue virus type 2	12637
42453	42453	Envelope glycoprotein	Dengue virus type 2	12637
42453	42453	Envelope glycoprotein	Dengue virus type 2	12637
42462	42462	60 kDa chaperonin	Orientia tsutsugamushi	784
42493	42493	Cha transcription factor	Homo sapiens	9606
42494	42494	Transcription factor-like 5 protein (Cha transcription factor) (HPV-16 E2-binding protein 1) (E2BP-1)	Homo sapiens	9606
42525	42525	EBNA-1 protein [Human gammaherpesvirus 4]	Human gammaherpesvirus 4	10376
42540	42540	Nucleocapsid protein	SARS coronavirus Tor2	10002316
42541	42541	Nucleocapsid protein	SARS-CoV1	10002316
42603	42603	Hemagglutinin glycoprotein	Measles morbillivirus	11234
42686	42686	HCV-1	Hepacivirus C	11103
42694	42694	Polyprotein	Hepatitis C virus (isolate H)	11103
42696	42696	Core protein	hepatitis C virus genotype 1a	11103
42698	42698	Polyprotein	Hepatitis C virus subtype 1b JK1	11103
42699	42699	Polyprotein	Hepacivirus C	11103
42795	42795	6 kDa early secretory antigenic target	Mycobacterium tuberculosis	1773
42985	42985	Lipoprotein, 15 kDa (tpp15)	Treponema pallidum subsp. pallidum str. Nichols	160
43039	43039	Lipoprotein, 15 kDa (tpp15)	Treponema pallidum subsp. pallidum str. Nichols	160
43084	43084	Hemagglutinin glycoprotein	Measles morbillivirus	11234
43134	43134	Ring-infected erythrocyte surface antigen precursor	Plasmodium falciparum	5833
43145	43145	Spike glycoprotein precursor	SARS coronavirus Tor2	10002316
43145	43145	Spike glycoprotein precursor	SARS coronavirus Tor2	10002316
43176	43176	Adhesin P1 precursor (Cytadhesin P1) (Attachment protein)	Mycoplasma pneumoniae	2104
43198	43198	Antigen CARP	Plasmodium falciparum	5833
43287	43287	Structural protein	Paslahepevirus balayani	1678143
43313	43313	E2 glycoprotein precursor	SARS coronavirus Tor2	10002316
43313	43313	E2 glycoprotein precursor	SARS coronavirus Tor2	10002316
43363	43363	Spike glycoprotein precursor	SARS-CoV1	10002316
43449	43449	Protein Tax-1	Human T-cell leukemia virus type I	194440
43480	43480	Serine-rich 25 kDa antigen protein	Entamoeba histolytica	5759
43890	43890	60 kDa chaperonin	Orientia tsutsugamushi	784
43893	43893	Spike glycoprotein precursor	SARS coronavirus Tor2	10002316
43977	43977	10 kDa chaperonin	Mycobacterium leprae	1769
44026	44026	Epstein-Barr nuclear antigen 1	Human herpesvirus 4 strain B95-8	10376
44026	44026	Epstein-Barr nuclear antigen 1	Human herpesvirus 4 strain B95-8	10376
44144	44144	Genome polyprotein	Hepatitis C virus subtype 1b	11103
44168	44168	Serine protease HtrA, putative	Staphylococcus aureus subsp. aureus COL	1280
44172	44172	Nucleoprotein	Puumala virus sotkamo/v-2969/81	1980486
44231	44231	PPE family protein	Mycobacterium tuberculosis H37Rv	1773
44232	44232	Genome polyprotein	Hepatitis C virus genotype 3	11103
44233	44233	Polyprotein	Hepatitis C virus subtype 1b	11103
44251	44251	101 kDa malaria antigen	Plasmodium falciparum	5833
44313	44313	Hemagglutinin precursor	H1N1 subtype	11320
44380	44380	Genome polyprotein	Hepatitis C virus genotype 3	11103
44559	44559	Beta-myosin heavy chain	Homo sapiens	9606
44559	44559	Beta-myosin heavy chain	Homo sapiens	9606
44634	44634	Antigen CARP	Plasmodium falciparum	5833
44634	44634	Antigen CARP	Plasmodium falciparum	5833
44740	44740	Antigen CARP	Plasmodium falciparum	5833
44816	44816	Genome polyprotein	Hepatitis C virus subtype 2b	11103
44817	44817	Genome polyprotein	Hepatitis C virus subtype 2a	11103
44881	44881	Genome polyprotein	Hepatitis C virus subtype 1b	11103
44882	44882	Genome polyprotein	Hepatitis C virus subtype 1b	11103
44917	44917	Glycoprotein precursor	Andes virus CHI-7913	1980456
45033	45033	Cysticercosis 10kDa antigen	Taenia solium	6204
45151	45151	Spike glycoprotein precursor	SARS coronavirus Tor2	10002316
45151	45151	Spike glycoprotein precursor	SARS coronavirus Tor2	10002316
45247	45247	Envelope glycoprotein G	Human alphaherpesvirus 1 strain 17	10298
45253	45253	Spike glycoprotein precursor	SARS-CoV1	10002316
45253	45253	Spike glycoprotein precursor	SARS-CoV1	10002316
45256	45256	60 kDa chaperonin	Orientia tsutsugamushi	784
45272	45272	Major surface glycoprotein G	Human respiratory syncytial virus A strain Long	11250
45276	45276	Major surface antigen p30 precursor	Toxoplasma gondii RH	5811
45291	45291	Antigen CARP	Plasmodium falciparum	5833
45291	45291	Antigen CARP	Plasmodium falciparum	5833
45450	45450	Merozoite surface protein 1 precursor	Plasmodium falciparum RO-33	5833
45506	45506	Spike glycoprotein precursor	SARS coronavirus Tor2	10002316
45506	45506	Spike glycoprotein precursor	SARS coronavirus Tor2	10002316
45589	45589	Flagellar filament 41 kDa core protein	Borreliella burgdorferi B31	139
45616	45616	Genome polyprotein	Dengue virus 2 Thailand/NGS-C/1944	12637
45678	45678	ORF68	Human herpesvirus 3 H-551	10335
45697	45697	Polyprotein	Hepatitis C virus subtype 1b	11103
45727	45727	Envelope glycoprotein	Human T-cell leukemia virus type I	194440
45894	45894	Envelope glycoprotein	Human T-cell leukemia virus type I	194440
45894	45894	Envelope glycoprotein	Human T-cell leukemia virus type I	194440
45894	45894	Envelope glycoprotein	Human T-cell leukemia virus type I	194440
45922	45922	Serine-rich 25 kDa antigen protein	Entamoeba histolytica	5759
45965	45965	Envelope protein	Dengue virus 2 Jamaica/1409/1983	12637
45979	45979	Genome polyprotein	Hepacivirus C	11103
46102	46102	60 kDa chaperonin	Orientia tsutsugamushi	784
46127	46127	Nucleoprotein	Andes virus CHI-7913	1980456
46197	46197	N protein	SARS coronavirus Urbani	10002316
46198	46198	Nucleocapsid protein	SARS coronavirus BJ01	10002316
46271	46271	Merozoite surface protein 1 precursor	Plasmodium falciparum Palo Alto/Uganda	5833
46375	46375	Envelope glycoprotein gp63 precursor	Human T-lymphotropic virus 2	194441
46379	46379	E2 glycoprotein precursor	SARS coronavirus Tor2	10002316
46479	46479	Antigen CARP	Plasmodium falciparum	5833
46488	46488	Gp46	Human T-cell lymphotrophic virus type 1 (strain ATK)	194440
46489	46489	Envelope glycoprotein gp62 precursor	Human T-cell lymphotrophic virus type 1 (strain ATK)	194440
46500	46500	6 kDa early secretory antigenic target	Mycobacterium tuberculosis	1773
46521	46521	Spike glycoprotein precursor	SARS-CoV1	10002316
46522	46522	Spike glycoprotein precursor	SARS coronavirus Tor2	10002316
46543	46543	Genome polyprotein	Hepatitis C virus subtype 2a	11103
46738	46738	Genome polyprotein	Hepatitis C virus genotype 3	11103
46792	46792	Large envelope protein	Hepatitis B virus subtype adw2	10407
46796	46796	Envelope glycoprotein G	Human alphaherpesvirus 1 strain 17	10298
46806	46806	MPT51/MPB51 antigen precursor	Mycobacterium tuberculosis	1773
46828	46828	Nonstructural protein	hepatitis C virus genotype 1a	11103
46833	46833	Nonstructural protein 4	Hepatitis C virus subtype 1b	11103
46836	46836	Nonstructural protein	Hepatitis C virus subtype 1b	11103
46858	46858	Polyprotein	Coxsackievirus B3	138949
46900	46900	Genome polyprotein	hepatitis C virus genotype 1a	11103
46933	46933	Envelope glycoprotein G	Human alphaherpesvirus 1 strain 17	10298
47068	47068	LANA	Human gammaherpesvirus 8	37296
47084	47084	Genome polyprotein	Hepatitis C virus subtype 2a	11103
47159	47159	Envelope glycoprotein G	Human alphaherpesvirus 1 strain 17	10298
47200	47200	Genome polyprotein	hepatitis C virus genotype 1a	11103
47201	47201	Gag polyprotein	Human T-cell leukemia virus type I	194440
47201	47201	Gag polyprotein	Human T-cell leukemia virus type I	194440
47209	47209	10 kDa chaperonin	Mycobacterium tuberculosis	1773
47232	47232	Genome polyprotein	hepatitis C virus genotype 1a	11103
47232	47232	Genome polyprotein	hepatitis C virus genotype 1a	11103
47398	47398	Hemagglutinin glycoprotein	Measles virus strain Edmonston	11234
47479	47479	Spike glycoprotein	Severe acute respiratory syndrome coronavirus 2	2697049
47533	47533	Adhesin P1 precursor (Cytadhesin P1) (Attachment protein)	Mycoplasma pneumoniae	2104
47636	47636	Epstein-Barr nuclear antigen 1	Human herpesvirus 4 strain B95-8	10376
47636	47636	Epstein-Barr nuclear antigen 1	Human herpesvirus 4 strain B95-8	10376
47673	47673	Genome polyprotein	hepatitis C virus genotype 1a	11103
47675	47675	Genome polyprotein	Hepatitis C virus subtype 1b	11103
47694	47694	Hemagglutinin glycoprotein	Measles virus strain Edmonston	11234
47865	47865	Genome polyprotein	hepatitis C virus genotype 1a	11103
47890	47890	Hemagglutinin	Measles morbillivirus	11234
47941	47941	Genome polyprotein	Hepatitis C virus subtype 1b	11103
47989	47989	HCV-1	Hepatitis C virus subtype 1b AD78	11103
48155	48155	E2 glycoprotein precursor	SARS coronavirus Tor2	10002316
48155	48155	E2 glycoprotein precursor	SARS coronavirus Tor2	10002316
48271	48271	Envelope glycoprotein G	Human alphaherpesvirus 1 strain 17	10298
48285	48285	Genome polyprotein	Hepatitis C virus genotype 3	11103
48301	48301	Genome polyprotein	Hepacivirus C	11103
48382	48382	Spike glycoprotein precursor	SARS-CoV1	10002316
48383	48383	E2 glycoprotein precursor	SARS coronavirus Tor2	10002316
48390	48390	Genome polyprotein	Hepatitis C virus genotype 3	11103
48392	48392	Genome polyprotein	Hepatitis C virus subtype 1b	11103
48418	48418	Envelope glycoprotein gp62 precursor	Human T-cell leukemia virus type I	194440
48437	48437	Genome polyprotein	Hepatitis C virus subtype 2a	11103
48523	48523	Envelope glycoprotein gp63 precursor	Human T-lymphotropic virus 2	194441
48607	48607	Glycoprotein D	Human alphaherpesvirus 1	10298
48720	48720	Envelope glycoprotein	Human T-cell leukemia virus type I	194440
48728	48728	Genome polyprotein	Hepatitis C virus subtype 1b	11103
48741	48741	Merozoite surface protein 1 precursor	Plasmodium falciparum Palo Alto/Uganda	5833
48799	48799	LANA	Human gammaherpesvirus 8	37296
48799	48799	LANA	Human gammaherpesvirus 8	37296
48823	48823	Genome polyprotein	Hepacivirus C	11103
48870	48870	Pr gag-pro-pol	Human T-cell leukemia virus type I	194440
48870	48870	Pr gag-pro-pol	Human T-cell leukemia virus type I	194440
48920	48920	Gag polyprotein	Human T-lymphotropic virus 2	194441
48920	48920	Gag polyprotein	Human T-lymphotropic virus 2	194441
48921	48921	Genome polyprotein	Hepatitis C virus genotype 3	11103
48952	48952	Protective recombinant antigen	Taenia crassiceps Strain ORF	6207
49057	49057	Pertactin precursor	Bordetella pertussis	520
49140	49140	Erythrocyte membrane protein 1	Plasmodium falciparum	5833
49196	49196	Genome polyprotein	Hepacivirus C	11103
49214	49214	Adhesin P1 precursor (Cytadhesin P1) (Attachment protein)	Mycoplasma pneumoniae	2104
49349	49349	VP1 capsid protein	Coxsackievirus B1	138949
49352	49352	Genome polyprotein	Hepatitis C virus subtype 2b	11103
49395	49395	Envelope glycoprotein G	Human alphaherpesvirus 1 strain 17	10298
49480	49480	HCV-1	Hepacivirus C	11103
49506	49506	Spike glycoprotein precursor	SARS-CoV1	10002316
49507	49507	Spike glycoprotein precursor	SARS-CoV1	10002316
49516	49516	ABC transporter ATP-binding protein	Staphylococcus aureus subsp. aureus MRSA252	1280
49529	49529	Protein antigen	Plasmodium falciparum	5833
49557	49557	Spike glycoprotein precursor	SARS coronavirus Tor2	10002316
49607	49607	Nucleoprotein	SARS-CoV1	10002316
49607	49607	Nucleoprotein	SARS-CoV1	10002316
49608	49608	Nucleoprotein	SARS-CoV1	10002316
49778	49778	Non-capsid protein NS-1	Human parvovirus B19	1511900
49802	49802	Ring-infested erythrocyte surface antigen	Plasmodium falciparum	5833
49803	49803	Ring-infested erythrocyte surface antigen	Plasmodium falciparum	5833
49968	49968	E2 glycoprotein precursor	SARS coronavirus Tor2	10002316
50273	50273	Genome polyprotein	Hepatitis C virus genotype 2	11103
50300	50300	Genome polyprotein	Hepatitis C virus subtype 2a	11103
50311	50311	E2 glycoprotein precursor	SARS coronavirus Tor2	10002316
50350	50350	Flagellar filament 41 kDa core protein	Borreliella burgdorferi B31	139
50354	50354	Genome polyprotein	Hepatitis C virus subtype 1b	11103
50578	50578	LANA	Human gammaherpesvirus 8	37296
50578	50578	LANA	Human gammaherpesvirus 8	37296
50597	50597	Flagellar filament 41 kDa core protein	Borreliella burgdorferi B31	139
50610	50610	Flagellar filament 41 kDa core protein	Borreliella burgdorferi	139
50674	50674	LANA	Human gammaherpesvirus 8	37296
50674	50674	LANA	Human gammaherpesvirus 8	37296
50837	50837	Structural protein 2 precursor	Hepatitis E virus (strain Burma)	1678143
50977	50977	Delta antigen	Hepatitis delta virus	12475
50981	50981	6 kDa early secretory antigenic target	Mycobacterium tuberculosis str. Erdman = ATCC 35801	1773
51043	51043	E2 glycoprotein precursor	SARS coronavirus Tor2	10002316
51163	51163	Flagellar repetitive antigen protein	Trypanosoma cruzi	5693
51263	51263	53kDa major outer membrane protein	Porphyromonas gingivalis	837
51271	51271	Immunodominant antigen	Onchocerca volvulus	6282
51370	51370	Polyprotein	Hepacivirus C	11103
51374	51374	Core envelope protein	Hepacivirus C	11103
51428	51428	Genome polyprotein	Hepatitis C virus (isolate H)	11103
51483	51483	Nucleoprotein	Severe acute respiratory syndrome coronavirus 2	2697049
51484	51484	Nucleocapsid protein	SARS coronavirus BJ01	10002316
51572	51572	18 kDa antigen	Mycobacterium leprae	1769
51574	51574	Polyprotein	Hepacivirus C	11103
51790	51790	Diacylglycerol acyltransferase/mycolyltransferase Ag85A	Mycobacterium tuberculosis	1773
51793	51793	Flagellar filament 41 kDa core protein	Borreliella burgdorferi	139
51889	51889	Envelope glycoprotein gp63 precursor	Human T-lymphotropic virus 2	194441
51959	51959	Envelope glycoprotein gp63 precursor	Human T-lymphotropic virus 2	194441
51971	51971	ABC transporter ATP-binding protein	Staphylococcus aureus subsp. aureus MRSA252	1280
51974	51974	Genome polyprotein	Dengue virus 2 Peru/IQT2913/1996	12637
52010	52010	Flagellar filament 41 kDa core protein	Borreliella burgdorferi	139
52116	52116	Nucleoprotein	Severe acute respiratory syndrome coronavirus 2	2697049
52251	52251	Epstein-Barr nuclear antigen 1	Human herpesvirus 4 strain B95-8	10376
52280	52280	Protein lsr2 precursor	Mycobacterium leprae	1769
52324	52324	Merozoite surface protein 1	Plasmodium falciparum	5833
52411	52411	Fibronectin-binding protein A	Staphylococcus aureus subsp. aureus COL	1280
52423	52423	Epstein-Barr nuclear antigen 2	Human herpesvirus 4 strain B95-8	10376
52439	52439	Polyprotein	Hepatitis C virus subtype 2b	11103
52474	52474	Flagellar filament 41 kDa core protein	Borreliella burgdorferi	139
52679	52679	60 kDa chaperonin	Orientia tsutsugamushi	784
52720	52720	Nucleoprotein	Andes virus CHI-7913	1980456
53012	53012	Flagellar filament 41 kDa core protein	Borreliella burgdorferi B31	139
53046	53046	Hemagglutinin glycoprotein	Measles virus strain Edmonston	11234
53092	53092	Genome polyprotein	Hepatitis C virus genotype 3	11103
53116	53116	Spike glycoprotein precursor	SARS coronavirus Tor2	10002316
53152	53152	Drug transporter, putative	Staphylococcus aureus subsp. aureus COL	1280
53195	53195	Epstein-Barr nuclear antigen 1	Human herpesvirus 4 strain B95-8	10376
53276	53276	Genome polyprotein	hepatitis C virus genotype 1a	11103
53303	53303	DnaK	Mycobacterium tuberculosis	1773
53336	53336	Genome polyprotein	Hepatitis C virus subtype 2a	11103
53337	53337	Genome polyprotein	Hepatitis C virus subtype 2b	11103
53393	53393	Capsid protein	Hepatitis B virus subtype ayw	10407
53429	53429	Envelope glycoprotein G	Human alphaherpesvirus 1 strain 17	10298
53676	53676	Protein lsr2 precursor	Mycobacterium leprae	1769
53676	53676	Protein lsr2 precursor	Mycobacterium leprae	1769
53691	53691	VP1 capsid protein	Coxsackievirus B1	138949
53763	53763	Glycoprotein precursor	Andes virus CHI-7913	1980456
53800	53800	Monoclonal antibody HP6	Taenia saginata	6206
53864	53864	ABC transporter ATP-binding protein	Staphylococcus aureus subsp. aureus MRSA252	1280
53883	53883	Heat shock protein 60 (GroEL) like protein	Porphyromonas gingivalis	837
53933	53933	Nucleocapsid protein	SARS coronavirus BJ01	10002316
53933	53933	Nucleocapsid protein	SARS coronavirus BJ01	10002316
54023	54023	60 kDa chaperonin	Orientia tsutsugamushi	784
54118	54118	Flagellar filament 41 kDa core protein	Borreliella burgdorferi B31	139
54291	54291	FIM2	Bordetella pertussis	520
54335	54335	60 kDa chaperonin	Orientia tsutsugamushi	784
54409	54409	Small viral capsid antigen	Human gammaherpesvirus 8	37296
54450	54450	60 kDa chaperonin 2 GroEL2 (protein Cpn60-2) (GroEL protein 2) (65 kDa antigen) (heat shock protein 65) (cell wall protein A) (antigen A)	Mycobacterium tuberculosis	1773
54516	54516	14 kDa antigen	Mycobacterium tuberculosis	1773
54599	54599	Spike glycoprotein	Severe acute respiratory syndrome coronavirus 2	2697049
54989	54989	E2 glycoprotein precursor	SARS coronavirus Tor2	10002316
54989	54989	E2 glycoprotein precursor	SARS coronavirus Tor2	10002316
54992	54992	Protein lsr2 precursor	Mycobacterium leprae	1769
55055	55055	LANA	Human gammaherpesvirus 8	37296
55055	55055	LANA	Human gammaherpesvirus 8	37296
55061	55061	Nucleoprotein	SARS-CoV1	10002316
55137	55137	Genome polyprotein	Hepatitis C virus subtype 2a	11103
55149	55149	Spike glycoprotein precursor	SARS coronavirus Tor2	10002316
55151	55151	EBNA-1 protein	Human gammaherpesvirus 4	10376
55151	55151	EBNA-1 protein	Human gammaherpesvirus 4	10376
55157	55157	PPE family protein	Mycobacterium tuberculosis H37Rv	1773
55168	55168	Genome polyprotein	Hepatitis C virus subtype 2b	11103
55174	55174	Polyprotein	Hepacivirus C	11103
55211	55211	Genome polyprotein	Hepacivirus C	11103
55299	55299	Epstein-Barr nuclear antigen 1	Human herpesvirus 4 strain B95-8	10376
55511	55511	Protein lsr2 precursor	Mycobacterium leprae	1769
55557	55557	Secreted antigen Ts8B3	Taenia solium	6204
55643	55643	Genome polyprotein	Hepatitis C virus subtype 2b	11103
55645	55645	Genome polyprotein	Hepatitis C virus genotype 3	11103
55670	55670	Epstein-Barr nuclear antigen 1	Human herpesvirus 4 strain B95-8	10376
55826	55826	Hemagglutinin glycoprotein	Measles virus strain Edmonston	11234
55834	55834	Genome polyprotein	hepatitis C virus genotype 1a	11103
55842	55842	Polyprotein	Hepatitis C virus (isolate H77)	11103
55940	55940	Nucleocapsid protein	SARS coronavirus BJ01	10002316
55981	55981	Envelope protein	Dengue virus 2 Jamaica/1409/1983	12637
56060	56060	Envelope glycoprotein	Dengue virus 2 Jamaica/1409/1983	12637
56133	56133	60 kDa chaperonin	Orientia tsutsugamushi	784
56142	56142	Merozoite surface protein 1	Plasmodium falciparum	5833
56248	56248	HCV-1	Hepatitis C virus subtype 1b AD78	11103
56283	56283	Hemagglutinin glycoprotein	Measles virus strain Edmonston	11234
56294	56294	NS5B protein	Hepacivirus C	11103
56448	56448	Polyprotein	Hepatitis C virus subtype 2b	11103
56614	56614	Envelope glycoprotein gp62 precursor	Human T-cell leukemia virus type I	194440
56690	56690	Ag88	Mycobacterium tuberculosis str. Erdman = ATCC 35801	1773
56701	56701	Genome polyprotein	Hepatitis C virus subtype 1b	11103
56804	56804	Genome polyprotein	Hepatitis C virus genotype 2	11103
56856	56856	Envelope glycoprotein precursor	Puumala virus sotkamo/v-2969/81	1980486
56900	56900	Hbx protein	Hepatitis B virus	10407
56918	56918	Heat shock protein 60	Chlamydia trachomatis	813
56958	56958	Merozoite surface protein 1 precursor	Plasmodium falciparum Palo Alto/Uganda	5833
57180	57180	Epstein-Barr nuclear antigen 1	Human herpesvirus 4 strain B95-8	10376
57180	57180	Epstein-Barr nuclear antigen 1	Human herpesvirus 4 strain B95-8	10376
57215	57215	60 kDa chaperonin	Orientia tsutsugamushi	784
57229	57229	Serine-rich 25 kDa antigen protein	Entamoeba histolytica	5759
57244	57244	DnaK	Mycobacterium tuberculosis	1773
57279	57279	Genome polyprotein	Hepatitis C virus genotype 3	11103
57318	57318	65 kd antigen	Mycobacterium leprae	1769
57351	57351	Nucleoprotein	Andes virus CHI-7913	1980456
57386	57386	Mucin TcMUCI	Trypanosoma cruzi	5693
57635	57635	S39 fragment of the NS 5 region	Hepatitis C virus subtype 2a	11103
57705	57705	Major surface glycoprotein G	Human respiratory syncytial virus A	11250
57706	57706	Major surface glycoprotein G (Attachment glycoprotein G)	Human respiratory syncytial virus (strain RSB6256)	11250
57707	57707	Major surface glycoprotein G (Attachment glycoprotein G)	Human respiratory syncytial virus (strain RSB6256)	11250
57708	57708	Major surface glycoprotein G	Human respiratory syncytial virus A2	11250
57750	57750	Spike glycoprotein precursor	SARS-CoV1	10002316
57753	57753	Coat protein VP1	Human poliovirus 1 Mahoney	138950
57779	57779	Genome polyprotein	hepatitis C virus genotype 1a	11103
57875	57875	Glycoprotein precursor	Andes virus CHI-7913	1980456
57998	57998	78 kDa glucose-regulated protein homolog precursor	Plasmodium falciparum	5833
58001	58001	Spike glycoprotein precursor	SARS coronavirus Tor2	10002316
58001	58001	Spike glycoprotein precursor	SARS coronavirus Tor2	10002316
58073	58073	Genome polyprotein	Hepacivirus C	11103
58143	58143	E2 glycoprotein precursor	SARS coronavirus Tor2	10002316
58195	58195	Merozoite surface protein 1 precursor	Plasmodium falciparum K1	5833
58197	58197	Merozoite surface protein 1 precursor	Plasmodium falciparum K1	5833
58252	58252	Mucin-like protein	Trypanosoma cruzi	5693
58285	58285	Genome polyprotein	Hepatitis C virus subtype 2b	11103
58291	58291	Genome polyprotein	Hepatitis C virus genotype 3	11103
58294	58294	Genome polyprotein	Hepatitis C virus subtype 2a	11103
58324	58324	Glycoprotein precursor	Andes virus CHI-7913	1980456
58346	58346	ABC transporter ATP-binding protein	Staphylococcus aureus subsp. aureus MRSA252	1280
58458	58458	Major surface glycoprotein G (Attachment glycoprotein G)	Human respiratory syncytial virus (subgroup B / strain 18537)	11250
58733	58733	ESAT-6-like protein esxB	Mycobacterium leprae	1769
58759	58759	Antigen CARP	Plasmodium falciparum	5833
58769	58769	Genome polyprotein	Hepatitis C virus subtype 1b	11103
58875	58875	Outer surface protein A precursor	Borreliella burgdorferi B31	139
58903	58903	60 kDa chaperonin	Orientia tsutsugamushi	784
58922	58922	Major surface glycoprotein G	Human respiratory syncytial virus A2	11250
59120	59120	E2 glycoprotein precursor	SARS coronavirus Tor2	10002316
59120	59120	E2 glycoprotein precursor	SARS coronavirus Tor2	10002316
59192	59192	Polyprotein	Hepacivirus C	11103
59222	59222	Envelope glycoprotein precursor	Puumala virus sotkamo/v-2969/81	1980486
59446	59446	Ring-infected erythrocyte surface antigen precursor	Plasmodium falciparum	5833
59483	59483	Hemagglutinin glycoprotein	Measles virus strain Edmonston	11234
59619	59619	Genome polyprotein	Hepatitis C virus genotype 3	11103
59620	59620	Polyprotein	Hepatitis C virus subtype 1b	11103
59896	59896	Nucleocapsid protein	Nipah henipavirus	121791
59927	59927	Merozoite surface protein 1 precursor	Plasmodium falciparum Palo Alto/Uganda	5833
59932	59932	Merozoite surface protein 1	Plasmodium falciparum	5833
59939	59939	Glycoprotein precursor	Andes virus CHI-7913	1980456
59985	59985	Spike glycoprotein precursor	SARS coronavirus Tor2	10002316
59985	59985	Spike glycoprotein precursor	SARS coronavirus Tor2	10002316
60014	60014	Spike glycoprotein precursor	SARS coronavirus Tor2	10002316
60068	60068	Envelope glycoprotein G	Human alphaherpesvirus 1 strain 17	10298
60170	60170	Envelope glycoprotein	Human T-cell leukemia virus type I	194440
60200	60200	HCV-1	hepatitis C virus genotype 1a	11103
60433	60433	ESAT-6-like protein esxB	Mycobacterium leprae	1769
60473	60473	Genome polyprotein	Hepatitis C virus subtype 1b	11103
60474	60474	Genome polyprotein	Hepatitis C virus (isolate H77)	11103
60589	60589	Major surface glycoprotein G (Attachment glycoprotein G)	Human respiratory syncytial virus (strain RSB6256)	11250
60663	60663	Delta antigen	Hepatitis delta virus	12475
60663	60663	Delta antigen	Hepatitis delta virus	12475
60669	60669	Nucleocapsid phosphoprotein [Severe acute respiratory syndrome coronavirus 2]	Severe acute respiratory syndrome coronavirus 2	2697049
60714	60714	Nucleoprotein	Puumala virus sotkamo/v-2969/81	1980486
60792	60792	ABC transporter ATP-binding protein	Staphylococcus aureus subsp. aureus MRSA252	1280
60795	60795	Large delta antigen (p27) (HDAg-L)	Hepatitis delta virus	12475
60798	60798	VP1 capsid protein	Coxsackievirus B1	138949
60827	60827	Envelope small membrane protein	SARS-CoV1	10002316
60880	60880	Genome polyprotein	Hepatitis C virus subtype 2a	11103
60915	60915	Genome polyprotein	Hepatitis C virus subtype 1b	11103
60978	60978	Spike glycoprotein precursor	SARS-CoV1	10002316
61053	61053	Major surface antigen p190	Plasmodium falciparum	5833
61124	61124	Genome polyprotein	Hepatitis C virus subtype 1b	11103
61124	61124	Genome polyprotein	Hepatitis C virus subtype 1b	11103
61125	61125	Genome polyprotein	Hepatitis C virus genotype 3	11103
61139	61139	Genome polyprotein	Hepatitis C virus subtype 2b	11103
61231	61231	60 kDa chaperonin	Orientia tsutsugamushi	784
61326	61326	Serine-rich 25 kDa antigen protein	Entamoeba histolytica	5759
61333	61333	Serine-rich 25 kDa antigen protein	Entamoeba histolytica	5759
61335	61335	Serine-rich 25 kDa antigen protein	Entamoeba histolytica	5759
61340	61340	DnaK	Mycobacterium tuberculosis	1773
61371	61371	Envelope glycoprotein gp62 precursor	Human T-cell lymphotrophic virus type 1 (strain ATK)	194440
61371	61371	Envelope glycoprotein gp62 precursor	Human T-cell lymphotrophic virus type 1 (strain ATK)	194440
61420	61420	Genome polyprotein	Hepatitis C virus genotype 3	11103
61541	61541	Genome polyprotein	Hepatitis C virus subtype 2a	11103
61613	61613	Genome polyprotein	Hepatitis C virus subtype 2b	11103
61840	61840	Sialidase	Trypanosoma cruzi	5693
61992	61992	Genome polyprotein	Hepatitis C virus subtype 2b	11103
61994	61994	Genome polyprotein	Hepatitis C virus subtype 1b	11103
62054	62054	Merozoite surface protein 1	Plasmodium falciparum	5833
62176	62176	Spike glycoprotein precursor	SARS-CoV1	10002316
62199	62199	Glycoprotein precursor	Andes virus CHI-7913	1980456
62334	62334	Genome polyprotein	Hepatitis C virus genotype 3	11103
62447	62447	Genome polyprotein	Hepatitis C virus (isolate H)	11103
62771	62771	T-1(HCV-Ta)	Hepatitis C virus genotype 3	11103
62908	62908	E2 glycoprotein precursor	SARS coronavirus Tor2	10002316
62908	62908	E2 glycoprotein precursor	SARS coronavirus Tor2	10002316
62993	62993	Genome polyprotein	Hepatitis C virus subtype 1b	11103
63166	63166	60 kDa chaperonin	Orientia tsutsugamushi	784
63273	63273	Polyprotein	GB virus C	1985356
63273	63273	Polyprotein	GB virus C	1985356
63458	63458	Genome polyprotein	Dengue virus 2 Puerto Rico/PR159-S1/1969	12637
63506	63506	Genome polyprotein	Hepatitis C virus subtype 1b	11103
63542	63542	Genome polyprotein	Hepatitis C virus subtype 1b	11103
63543	63543	Genome polyprotein	Hepacivirus C	11103
63551	63551	ABC transporter ATP-binding protein	Staphylococcus aureus subsp. aureus MRSA252	1280
63571	63571	Genome polyprotein	Hepatitis C virus subtype 2b	11103
63895	63895	Hemagglutinin glycoprotein	Measles morbillivirus	11234
63931	63931	Fimbrillin	Porphyromonas gingivalis	837
63931	63931	Fimbrillin	Porphyromonas gingivalis	837
63953	63953	Envelope glycoprotein G	Human alphaherpesvirus 1 strain 17	10298
63956	63956	Antigen 85-B	Mycobacterium tuberculosis	1773
64444	64444	Hemagglutinin glycoprotein	Measles virus strain Edmonston	11234
64477	64477	Spike glycoprotein precursor	SARS-CoV1	10002316
64600	64600	Non-structural protein 6	SARS-CoV1	10002316
64600	64600	Non-structural protein 6	SARS-CoV1	10002316
64645	64645	Nucleoprotein	Puumala virus sotkamo/v-2969/81	1980486
64671	64671	Glycoprotein precursor	Andes virus CHI-7913	1980456
64888	64888	E2 glycoprotein precursor	SARS coronavirus Tor2	10002316
65003	65003	Envelope glycoprotein	Human T-cell leukemia virus type I	194440
65099	65099	Glycoprotein precursor	Andes virus CHI-7913	1980456
65110	65110	Spike glycoprotein precursor	SARS coronavirus Tor2	10002316
65110	65110	Spike glycoprotein precursor	SARS coronavirus Tor2	10002316
65262	65262	Heat shock protein 90	Candida albicans	5476
65298	65298	Uncharacterized protein MAL13P1.304	Plasmodium falciparum	5833
65298	65298	Uncharacterized protein MAL13P1.304	Plasmodium falciparum	5833
65360	65360	Core antigen	Hepatitis B virus	10407
65473	65473	Genome polyprotein	Hepatitis C virus genotype 3	11103
65474	65474	Genome polyprotein	hepatitis C virus genotype 1a	11103
65486	65486	Hemagglutinin glycoprotein	Measles virus strain Edmonston	11234
65667	65667	Envelope glycoprotein gp63 precursor	Human T-lymphotropic virus 2	194441
65667	65667	Envelope glycoprotein gp63 precursor	Human T-lymphotropic virus 2	194441
65691	65691	Envelope glycoprotein G	Human alphaherpesvirus 1 strain 17	10298
65801	65801	Glutathione S-transferase (GST class-sigma) (Major allergen Bla g 5)	Blattella germanica	6973
65820	65820	Genome polyprotein	Hepatitis C virus subtype 1b	11103
65832	65832	Spike glycoprotein precursor	SARS coronavirus Tor2	10002316
65832	65832	Spike glycoprotein precursor	SARS coronavirus Tor2	10002316
65902	65902	Bifunctional autolysin precursor	Staphylococcus aureus subsp. aureus COL	1280
65902	65902	Bifunctional autolysin precursor	Staphylococcus aureus subsp. aureus COL	1280
66066	66066	Envelope glycoprotein G	Human alphaherpesvirus 1 strain 17	10298
66144	66144	Genome polyprotein	Hepatitis C virus subtype 2b	11103
66237	66237	Merozoite surface protein 1 precursor	Plasmodium falciparum K1	5833
66241	66241	Merozoite surface protein 1 precursor	Plasmodium falciparum Palo Alto/Uganda	5833
66281	66281	Envelope glycoprotein G	Human alphaherpesvirus 1 strain 17	10298
66284	66284	Genome polyprotein	Hepatitis C virus subtype 2a	11103
66439	66439	Spike glycoprotein precursor	SARS-CoV1	10002316
66446	66446	Mucin-like protein	Trypanosoma cruzi	5693
66572	66572	Polyprotein	Hepacivirus C	11103
66633	66633	Genome polyprotein	Hepatitis C virus subtype 2a	11103
66635	66635	Genome polyprotein	Hepatitis C virus subtype 2b	11103
66693	66693	Mtp40 protein - Mycobacterium tuberculosis	Mycobacterium tuberculosis	1773
66693	66693	Mtp40 protein - Mycobacterium tuberculosis	Mycobacterium tuberculosis	1773
66787	66787	Interspersed repeat antigen, putative	Plasmodium falciparum	5833
66812	66812	60 kDa chaperonin	Orientia tsutsugamushi	784
66895	66895	X protein	Hepatitis B virus	10407
66905	66905	Polyprotein	Hepatovirus A	12092
66933	66933	Ring-infested erythrocyte surface antigen	Plasmodium falciparum	5833
67098	67098	Protein antigen	Plasmodium falciparum	5833
67167	67167	60 kDa chaperonin	Orientia tsutsugamushi	784
67220	67220	E2 glycoprotein precursor	SARS coronavirus Tor2	10002316
67220	67220	E2 glycoprotein precursor	SARS coronavirus Tor2	10002316
67257	67257	Polyprotein	Hepatitis C virus subtype 1b	11103
67269	67269	Genome polyprotein	Dengue virus 2 Peru/IQT2913/1996	12637
67276	67276	Nucleocapsid protein N	SARS coronavirus Frankfurt 1	10002316
67283	67283	Envelope glycoprotein gp63 precursor	Human T-lymphotropic virus 2	194441
67292	67292	Latent membrane protein 2	Human herpesvirus 4 strain B95-8	10376
67404	67404	Genome polyprotein	hepatitis C virus genotype 1a	11103
67405	67405	Polyprotein	Hepatitis C virus subtype 2b	11103
67514	67514	Genome polyprotein	Hepacivirus C	11103
67572	67572	Genome polyprotein	Hepatitis C virus genotype 3	11103
67648	67648	Merozoite surface protein 1 precursor	Plasmodium falciparum RO-33	5833
67651	67651	Prot GOR	Pan troglodytes	9598
67656	67656	10 kDa chaperonin	Mycobacterium leprae	1769
67701	67701	Fimbrillin	Porphyromonas gingivalis	837
67745	67745	Merozoite surface protein 1 precursor	Plasmodium falciparum isolate WELLCOME	5833
67762	67762	Merozoite surface protein 1	Plasmodium falciparum	5833
67768	67768	Genome polyprotein	Hepatitis C virus genotype 3	11103
67781	67781	60 kDa chaperonin	Orientia tsutsugamushi	784
67969	67969	Zinc metalloproteinase aureolysin	Staphylococcus aureus subsp. aureus COL	1280
67969	67969	Zinc metalloproteinase aureolysin	Staphylococcus aureus subsp. aureus COL	1280
68087	68087	10 kDa chaperonin	Mycobacterium leprae	1769
68157	68157	Genome polyprotein	Hepatitis C virus genotype 3	11103
68167	68167	LANA	Human gammaherpesvirus 8	37296
68167	68167	LANA	Human gammaherpesvirus 8	37296
68168	68168	LANA	Human gammaherpesvirus 8	37296
68168	68168	LANA	Human gammaherpesvirus 8	37296
68174	68174	18 kDa antigen	Mycobacterium leprae	1769
68346	68346	Genome polyprotein	Hepatitis C virus subtype 2b	11103
68379	68379	Genome polyprotein	Hepatitis C virus subtype 2a	11103
68387	68387	Serotype 15 outer membrane protein	Neisseria meningitidis serogroup B H44/76	487
68387	68387	Serotype 15 outer membrane protein	Neisseria meningitidis serogroup B H44/76	487
68387	68387	Serotype 15 outer membrane protein	Neisseria meningitidis serogroup B H44/76	487
68387	68387	Serotype 15 outer membrane protein	Neisseria meningitidis serogroup B H44/76	487
68636	68636	DnaK	Mycobacterium tuberculosis	1773
68664	68664	Genome polyprotein	Hepacivirus C	11103
68723	68723	Hemagglutinin glycoprotein	Measles virus strain Edmonston	11234
68745	68745	ABC transporter ATP-binding protein	Staphylococcus aureus subsp. aureus MRSA252	1280
68839	68839	60 kDa chaperonin	Orientia tsutsugamushi	784
68971	68971	E2 glycoprotein precursor	SARS coronavirus Tor2	10002316
68971	68971	E2 glycoprotein precursor	SARS coronavirus Tor2	10002316
69299	69299	E2 glycoprotein precursor	SARS coronavirus Tor2	10002316
69673	69673	Glycoprotein precursor	Andes virus CHI-7913	1980456
69699	69699	E2 glycoprotein precursor	SARS coronavirus Tor2	10002316
69699	69699	E2 glycoprotein precursor	SARS coronavirus Tor2	10002316
69723	69723	S1 fragment of the NS5 region	Hepatitis C virus subtype 2a	11103
69746	69746	LANA	Human gammaherpesvirus 8	37296
69746	69746	LANA	Human gammaherpesvirus 8	37296
69828	69828	Genome polyprotein	Hepatitis C virus genotype 3	11103
69865	69865	E2 glycoprotein precursor	SARS coronavirus Tor2	10002316
70010	70010	Secreted antigen 85-B fbpB (85B) (antigen 85 complex B) (Mycolyl transferase 85B) (Fibronectin-binding protein B) (Extracellular alpha-antigen)	Mycobacterium tuberculosis H37Rv	1773
70048	70048	Envelope glycoprotein precursor	Puumala virus sotkamo/v-2969/81	1980486
70138	70138	Duffy receptor	Plasmodium vivax	5855
70139	70139	Duffy-binding protein	Plasmodium vivax	5855
70311	70311	Genome polyprotein	Hepatitis C virus subtype 2b	11103
70413	70413	EBNA-1 protein	Human gammaherpesvirus 4	10376
70428	70428	Genome polyprotein	Hepatitis C virus subtype 2b	11103
70478	70478	Glycoprotein precursor	Andes virus CHI-7913	1980456
70481	70481	Envelope glycoprotein G	Human alphaherpesvirus 1 strain 17	10298
70496	70496	Envelope glycoprotein G	Human alphaherpesvirus 1	10298
70651	70651	FIM2	Bordetella pertussis	520
70719	70719	Spike glycoprotein precursor	SARS coronavirus Tor2	10002316
70719	70719	Spike glycoprotein precursor	SARS coronavirus Tor2	10002316
70858	70858	Envelope glycoprotein gp62 precursor	Human T-cell leukemia virus type I	194440
71165	71165	Protein lsr2 precursor	Mycobacterium leprae	1769
71324	71324	Core, env and part of E2/NS1	Hepacivirus C	11103
71353	71353	Merozoite surface protein 1 precursor	Plasmodium falciparum	5833
71468	71468	Nucleoprotein	SARS-CoV1	10002316
71568	71568	Tovis13	Taenia saginata	6206
71589	71589	E2 glycoprotein precursor	SARS coronavirus Tor2	10002316
71589	71589	E2 glycoprotein precursor	SARS coronavirus Tor2	10002316
71862	71862	18 kDa antigen	Mycobacterium leprae	1769
72039	72039	Polyprotein	Hepacivirus C	11103
72182	72182	ABC transporter ATP-binding protein	Staphylococcus aureus subsp. aureus MRSA252	1280
72291	72291	10 kDa chaperonin	Mycobacterium leprae	1769
72294	72294	10 kDa chaperonin	Mycobacterium tuberculosis	1773
72351	72351	Erythrocyte membrane protein 1	Plasmodium falciparum	5833
72519	72519	Spike glycoprotein precursor	SARS coronavirus Tor2	10002316
72528	72528	ABC transporter ATP-binding protein	Staphylococcus aureus subsp. aureus MRSA252	1280
72616	72616	Adhesin P1 precursor (Cytadhesin P1) (Attachment protein)	Mycoplasma pneumoniae	2104
73036	73036	E2 glycoprotein precursor	SARS coronavirus Tor2	10002316
73133	73133	Envelope glycoprotein	Human T-cell leukemia virus type I	194440
73171	73171	Envelope glycoprotein precursor	Puumala virus sotkamo/v-2969/81	1980486
73483	73483	Hemagglutinin glycoprotein	Measles virus strain Edmonston	11234
73521	73521	Genome polyprotein	Hepatitis C virus subtype 2a	11103
73540	73540	PfEMP1 variant 1 of strain MC	Plasmodium falciparum	5833
73615	73615	Genome polyprotein	Hepatitis C virus subtype 1b	11103
73747	73747	Protein E7	Human papillomavirus type 16	337041
73808	73808	FIM2	Bordetella pertussis	520
73843	73843	X protein	Hepatitis B virus	10407
74138	74138	Hypothetical protein, conserved	Leishmania infantum	5671
74367	74367	Spike glycoprotein precursor	SARS coronavirus Tor2	10002316
74367	74367	Spike glycoprotein precursor	SARS coronavirus Tor2	10002316
74459	74459	Spike glycoprotein precursor	SARS-CoV1	10002316
74459	74459	Spike glycoprotein precursor	SARS-CoV1	10002316
74459	74459	Spike glycoprotein precursor	SARS-CoV1	10002316
74503	74503	Nucleoprotein	Puumala virus sotkamo/v-2969/81	1980486
74705	74705	Genome polyprotein	Hepatitis C virus subtype 2b	11103
75161	75161	Nonstructural protein NS4A	Dengue virus 2 Jamaica/1409/1983	12637
75197	75197	AARP1 protein	Plasmodium falciparum	5833
75197	75197	AARP1 protein	Plasmodium falciparum	5833
75222	75222	Trans-sialidase	Trypanosoma cruzi	5693
75936	75936	60 kDa chaperonin	Salmonella enterica subsp. enterica serovar Typhi	28901
76285	76285	ABC transporter ATP-binding protein	Staphylococcus aureus subsp. aureus MRSA252	1280
76446	76446	Spike glycoprotein precursor	SARS coronavirus Tor2	10002316
76485	76485	PH-regulated antigen PRA1 precursor	Candida albicans	5476
77968	77968	Protective recombinant antigen	Taenia crassiceps	6207
78370	78370	Galactose-inhibitable lectin 170 kDa subunit	Entamoeba histolytica	5759
79013	79013	Polyprotein	hepatitis C virus genotype 1a	11103
79086	79086	Polyprotein	Hepatitis C virus subtype 1b JK1	11103
79086	79086	Polyprotein	Hepatitis C virus subtype 1b JK1	11103
79150	79150	FimA type I fimbrilin	Porphyromonas gingivalis	837
79258	79258	FimA type I fimbrilin	Porphyromonas gingivalis	837
79258	79258	FimA type I fimbrilin	Porphyromonas gingivalis	837
79263	79263	FimA type I fimbrilin	Porphyromonas gingivalis	837
79323	79323	FimA type I fimbrilin	Porphyromonas gingivalis	837
79327	79327	Envelope glycoprotein gp160 precursor	HIV-1 M:B_MN	11676
79327	79327	Envelope glycoprotein gp160 precursor	HIV-1 M:B_MN	11676
79327	79327	Envelope glycoprotein gp160 precursor	HIV-1 M:B_MN	11676
79381	79381	Fimbrillin	Porphyromonas gingivalis	837
79535	79535	P0 ribosomal protein (carboxy terminal)	Trypanosoma cruzi	5693
80216	80216	Major fimbrial subunit protein type-1	Porphyromonas gingivalis 381	837
80318	80318	Serotype 15 outer membrane protein	Neisseria meningitidis	487
80367	80367	Serotype 15 outer membrane protein	Neisseria meningitidis serogroup B H44/76	487
80395	80395	Serotype 15 outer membrane protein	Neisseria meningitidis serogroup B H44/76	487
80440	80440	Polyprotein	Coxsackievirus B1	138949
80748	80748	Glycoprotein polyprotein	Lassa virus Josiah	11620
80885	80885	Serotype 15 outer membrane protein	Neisseria meningitidis serogroup B H44/76	487
81394	81394	Coat protein VP1	Human poliovirus 1 Mahoney	138950
81550	81550	Major fimbrial subunit protein type-1	Porphyromonas gingivalis 381	837
81565	81565	Coat protein VP1	Enterovirus C	138950
81709	81709	Major fimbrial subunit protein type-1	Porphyromonas gingivalis 381	837
81910	81910	Serotype 15 outer membrane protein	Neisseria meningitidis serogroup B H44/76	487
82532	82532	Major fimbrial subunit protein type-1	Porphyromonas gingivalis 381	837
82573	82573	Serotype 15 outer membrane protein	Neisseria meningitidis	487
82608	82608	Serotype 15 outer membrane protein	Neisseria meningitidis serogroup B H44/76	487
82831	82831	Coat protein VP1	Human poliovirus 1 Mahoney	138950
82850	82850	Serotype 15 outer membrane protein	Neisseria meningitidis serogroup B H44/76	487
83234	83234	Coat protein VP1	Human poliovirus 1 Mahoney	138950
83458	83458	Serotype 15 outer membrane protein	Neisseria meningitidis serogroup B H44/76	487
83781	83781	Serotype 15 outer membrane protein	Neisseria meningitidis	487
83789	83789	Polyprotein	Coxsackievirus B1	138949
84003	84003	Major fimbrial subunit protein type-1	Porphyromonas gingivalis 381	837
84461	84461	Polyprotein	Coxsackievirus B1	138949
84512	84512	Major fimbrial subunit protein type-1	Porphyromonas gingivalis 381	837
85207	85207	Serotype 15 outer membrane protein	Neisseria meningitidis	487
85372	85372	Serotype 15 outer membrane protein	Neisseria meningitidis serogroup B H44/76	487
85672	85672	Envelope glycoprotein gp62	Human T-cell leukemia virus type I	194440
85672	85672	Envelope glycoprotein gp62	Human T-cell leukemia virus type I	194440
85833	85833	Outer membrane protein P2	Haemophilus influenzae Subtype 1H	727
86716	86716	Major fimbrial subunit protein type-1	Porphyromonas gingivalis 381	837
87157	87157	Major fimbrial subunit protein type-1	Porphyromonas gingivalis 381	837
87178	87178	Major fimbrial subunit protein type-1	Porphyromonas gingivalis 381	837
87229	87229	Serotype 15 outer membrane protein	Neisseria meningitidis serogroup B H44/76	487
87232	87232	Serotype 15 outer membrane protein	Neisseria meningitidis serogroup B H44/76	487
87580	87580	Serotype 15 outer membrane protein	Neisseria meningitidis serogroup B H44/76	487
87725	87725	Serotype 15 outer membrane protein	Neisseria meningitidis serogroup B H44/76	487
88495	88495	Coat protein VP1	Human poliovirus 1 Mahoney	138950
88617	88617	Serotype 15 outer membrane protein	Neisseria meningitidis serogroup B H44/76	487
89062	89062	Polyprotein	Coxsackievirus B1	138949
89258	89258	Serotype 15 outer membrane protein	Neisseria meningitidis	487
89403	89403	Major fimbrial subunit protein type-1	Porphyromonas gingivalis 381	837
89474	89474	Serotype 15 outer membrane protein	Neisseria meningitidis serogroup B H44/76	487
89581	89581	Major fimbrial subunit protein type-1	Porphyromonas gingivalis 381	837
89610	89610	180 kda immunodominant antigen/PAc protein homolog/SpaA protein homolog	Streptococcus oralis	1303
89966	89966	Serotype 15 outer membrane protein	Neisseria meningitidis	487
89991	89991	Major fimbrial subunit protein type-1	Porphyromonas gingivalis 381	837
90217	90217	Serotype 15 outer membrane protein	Neisseria meningitidis	487
90405	90405	Polyprotein	Coxsackievirus B1	138949
90424	90424	Serotype 15 outer membrane protein	Neisseria meningitidis	487
90599	90599	Serotype 15 outer membrane protein	Neisseria meningitidis serogroup B H44/76	487
90647	90647	180 kda immunodominant antigen/PAc protein homolog/SpaA protein homolog	Streptococcus oralis	1303
90720	90720	PAc protein	Streptococcus oralis	1303
90912	90912	Major fimbrial subunit protein type-1	Porphyromonas gingivalis 381	837
91024	91024	Major fimbrial subunit protein type-1	Porphyromonas gingivalis 381	837
92547	92547	Glycoprotein polyprotein	Lassa virus Josiah	11620
94962	94962	BcLF1	Human gammaherpesvirus 4	10376
94962	94962	BcLF1	Human gammaherpesvirus 4	10376
95969	95969	Haemagglutinin	Influenza A virus (A/New Caledonia/20/1999(H1N1))	11320
96007	96007	Hemagglutinin	Influenza A virus (A/New Caledonia/20/1999(H1N1))	11320
97236	97236	Polymerase PB1	Influenza A virus (A/Viet Nam/1203/2004(H5N1))	11320
97368	97368	Heat shock protein 60 (GroEL) like protein	Porphyromonas gingivalis	837
97407	97407	Polymerase PB1	Influenza A virus (A/Viet Nam/1203/2004(H5N1))	11320
97548	97548	Heat shock protein 60 (GroEL) like protein	Porphyromonas gingivalis	837
97685	97685	Heat shock protein 60 (GroEL) like protein	Porphyromonas gingivalis	837
97734	97734	Heat shock protein 60 (GroEL) like protein	Porphyromonas gingivalis	837
97735	97735	Heat shock protein 60 (GroEL) like protein	Porphyromonas gingivalis	837
97838	97838	Cell surface protein precursor	Porphyromonas gingivalis OMZ 409	837
97950	97950	Cell surface protein precursor	Porphyromonas gingivalis OMZ 409	837
97997	97997	ABC transporter	Enterococcus faecium	1352
98217	98217	Cell surface protein precursor	Porphyromonas gingivalis OMZ 409	837
98248	98248	Cell surface protein precursor	Porphyromonas gingivalis OMZ 409	837
98255	98255	ABC transporter	Enterococcus faecium	1352
98283	98283	Cell surface protein precursor	Porphyromonas gingivalis OMZ 409	837
98354	98354	Cell surface protein precursor	Porphyromonas gingivalis OMZ 409	837
98469	98469	Cell surface protein precursor	Porphyromonas gingivalis OMZ 409	837
98520	98520	Cell surface protein precursor	Porphyromonas gingivalis OMZ 409	837
98792	98792	Pertactin	Bordetella pertussis	520
99007	99007	Pertactin	Bordetella pertussis	520
99143	99143	Dense granule protein 1 precursor	Toxoplasma gondii RH	5811
99143	99143	Dense granule protein 1 precursor	Toxoplasma gondii RH	5811
102459	102459	Chaperonin (HSP60)	Homo sapiens	9606
102750	102750	60 kDa heat shock protein, mitochondrial	Mus musculus	10090
102824	102824	Immunogenic protein MPT63 (antigen MPT63/MPB63) (16 kDa immunoprotective extracellular protein)	Mycobacterium tuberculosis	1773
102870	102870	Immunogenic protein MPT63 (antigen MPT63/MPB63) (16 kDa immunoprotective extracellular protein)	Mycobacterium tuberculosis	1773
103000	103000	Major secreted immunogenic protein mpt70	Mycobacterium tuberculosis	1773
103010	103010	Periplasmic phosphate-binding lipoprotein PSTS2 (PBP-2) (PSTS2)	Mycobacterium tuberculosis	1773
103017	103017	POSSIBLE GLYCOSYL TRANSFERASE	Mycobacterium tuberculosis	1773
103021	103021	Periplasmic phosphate-binding lipoprotein PSTS1 (PBP-1) (PSTS1)	Mycobacterium tuberculosis	1773
103029	103029	Periplasmic phosphate-binding lipoprotein PSTS1 (PBP-1) (PSTS1)	Mycobacterium tuberculosis	1773
103031	103031	POSSIBLE GLYCOSYL TRANSFERASE	Mycobacterium tuberculosis	1773
103040	103040	MCE-FAMILY PROTEIN MCE1A	Mycobacterium tuberculosis	1773
103055	103055	Periplasmic phosphate-binding lipoprotein PSTS3 (PBP-3) (PSTS3) (PHOS1)	Mycobacterium tuberculosis	1773
103061	103061	Periplasmic phosphate-binding lipoprotein PSTS1 (PBP-1) (PSTS1)	Mycobacterium tuberculosis	1773
103078	103078	RNA polymerase beta'-subunit	Mycobacterium tuberculosis	1773
103112	103112	POSSIBLE GLYCOSYL TRANSFERASE	Mycobacterium tuberculosis	1773
103113	103113	PROBABLE SERINE PROTEASE PEPA (SERINE PROTEINASE) (MTB32A)	Mycobacterium tuberculosis	1773
103118	103118	Cell surface lipoprotein mpt83 (lipoprotein p23)	Mycobacterium tuberculosis	1773
103121	103121	CONSERVED HYPOTHETICAL PROTEIN CFP17	Mycobacterium tuberculosis	1773
103143	103143	Cyclopropane-fatty-acyl-phospholipid synthase	Mycobacterium tuberculosis	1773
103162	103162	SECRETED L-ALANINE DEHYDROGENASE ALD (40 KDA ANTIGEN) (TB43)	Mycobacterium tuberculosis	1773
103165	103165	PROBABLE 50S RIBOSOMAL PROTEIN L7/L12 RPLL (SA1)	Mycobacterium tuberculosis	1773
103170	103170	Putative ESAT-6 like protein ESXN (ESAT-6 like protein 5)	Mycobacterium tuberculosis	1773
103179	103179	POSSIBLE GLYCOSYL TRANSFERASE	Mycobacterium tuberculosis	1773
103185	103185	Mycocerosic acid synthase	Mycobacterium tuberculosis	1773
103197	103197	Hypothetical protein Rv2626c	Mycobacterium tuberculosis	1773
103203	103203	PROBABLE ISOCITRATE DEHYDROGENASE [NADP] ICD2 (OXALOSUCCINATE DECARBOXYLASE) (IDH) (NADP+-SPECIFIC ICDH) (IDP)	Mycobacterium tuberculosis	1773
103209	103209	RNA polymerase beta-subunit	Mycobacterium tuberculosis	1773
103230	103230	Periplasmic phosphate-binding lipoprotein PSTS2 (PBP-2) (PSTS2)	Mycobacterium tuberculosis	1773
103246	103246	Mycocerosic acid synthase	Mycobacterium tuberculosis	1773
103247	103247	CONSERVED HYPOTHETICAL PROTEIN	Mycobacterium tuberculosis	1773
103260	103260	Periplasmic phosphate-binding lipoprotein PSTS1 (PBP-1) (PSTS1)	Mycobacterium tuberculosis	1773
103264	103264	Cyclopropane-fatty-acyl-phospholipid synthase	Mycobacterium tuberculosis	1773
103266	103266	Cyclase	Mycobacterium tuberculosis	1773
103284	103284	POSSIBLE HEMOLYSIN	Mycobacterium tuberculosis	1773
103291	103291	CONSERVED HYPOTHETICAL PROTEIN CFP17	Mycobacterium tuberculosis	1773
103296	103296	3-OXOACYL-[ACYL-CARRIER PROTEIN] SYNTHASE 2 KASB (BETA-KETOACYL-ACP SYNTHASE) (KAS I)	Mycobacterium tuberculosis	1773
103297	103297	PROBABLE ISOCITRATE DEHYDROGENASE [NADP] ICD1 (OXALOSUCCINATE DECARBOXYLASE) (IDH) (NADP+-SPECIFIC ICDH) (IDP)	Mycobacterium tuberculosis	1773
103301	103301	RNA polymerase beta-subunit	Mycobacterium tuberculosis	1773
103328	103328	PROBABLE ISOCITRATE DEHYDROGENASE [NADP] ICD2 (OXALOSUCCINATE DECARBOXYLASE) (IDH) (NADP+-SPECIFIC ICDH) (IDP)	Mycobacterium tuberculosis	1773
103340	103340	CONSERVED HYPOTHETICAL PROTEIN	Mycobacterium tuberculosis	1773
103347	103347	Malate synthase G	Mycobacterium tuberculosis	1773
103348	103348	Cutinase precursor CFP21	Mycobacterium tuberculosis	1773
103365	103365	PPE family protein	Mycobacterium tuberculosis	1773
103371	103371	Mtb48	Mycobacterium tuberculosis	1773
103384	103384	Mycocerosic acid synthase	Mycobacterium tuberculosis	1773
103385	103385	POSSIBLE HEMOLYSIN	Mycobacterium tuberculosis	1773
103386	103386	Periplasmic phosphate-binding lipoprotein PSTS1 (PBP-1) (PSTS1)	Mycobacterium tuberculosis	1773
103415	103415	Periplasmic phosphate-binding lipoprotein PSTS1 (PBP-1) (PSTS1)	Mycobacterium tuberculosis	1773
103426	103426	PROBABLE 50S RIBOSOMAL PROTEIN L7/L12 RPLL (SA1)	Mycobacterium tuberculosis	1773
103431	103431	Cyclopropane-fatty-acyl-phospholipid synthase	Mycobacterium tuberculosis	1773
103434	103434	PROBABLE LIPOPROTEIN LPRJ	Mycobacterium tuberculosis	1773
103452	103452	PPE family protein	Mycobacterium tuberculosis	1773
103462	103462	Periplasmic phosphate-binding lipoprotein PSTS2 (PBP-2) (PSTS2)	Mycobacterium tuberculosis	1773
103469	103469	PPE family protein	Mycobacterium tuberculosis	1773
103476	103476	Mycocerosic acid synthase	Mycobacterium tuberculosis	1773
103482	103482	PPE family protein	Mycobacterium tuberculosis	1773
103493	103493	Periplasmic phosphate-binding lipoprotein PSTS2 (PBP-2) (PSTS2)	Mycobacterium tuberculosis	1773
103510	103510	CONSERVED HYPOTHETICAL PROTEIN	Mycobacterium tuberculosis	1773
103511	103511	Mtb48	Mycobacterium tuberculosis	1773
103530	103530	Secreted antigen 85-B fbpB (85B) (antigen 85 complex B) (Mycolyl transferase 85B) (Fibronectin-binding protein B) (Extracellular alpha-antigen)	Mycobacterium tuberculosis H37Rv	1773
103534	103534	CONSERVED HYPOTHETICAL PROTEIN	Mycobacterium tuberculosis	1773
103544	103544	HEAT SHOCK PROTEIN HSP (HEAT-STRESS-INDUCED RIBOSOME-BINDING PROTEIN A)	Mycobacterium tuberculosis	1773
103547	103547	Periplasmic phosphate-binding lipoprotein PSTS1 (PBP-1) (PSTS1)	Mycobacterium tuberculosis	1773
103550	103550	PROBABLE ISOCITRATE DEHYDROGENASE [NADP] ICD2 (OXALOSUCCINATE DECARBOXYLASE) (IDH) (NADP+-SPECIFIC ICDH) (IDP)	Mycobacterium tuberculosis	1773
103566	103566	POSSIBLE GLYCOSYL TRANSFERASE	Mycobacterium tuberculosis	1773
103579	103579	Periplasmic phosphate-binding lipoprotein PSTS2 (PBP-2) (PSTS2)	Mycobacterium tuberculosis	1773
103589	103589	PROBABLE 50S RIBOSOMAL PROTEIN L7/L12 RPLL (SA1)	Mycobacterium tuberculosis	1773
103620	103620	IRON-REGULATED CONSERVED HYPOTHETICAL PROTEIN TB15.3	Mycobacterium tuberculosis	1773
103629	103629	Mycocerosic acid synthase	Mycobacterium tuberculosis	1773
103636	103636	Malate synthase G	Mycobacterium tuberculosis	1773
103645	103645	PPE family protein	Mycobacterium tuberculosis	1773
103649	103649	CONSERVED HYPOTHETICAL PROTEIN	Mycobacterium tuberculosis	1773
103664	103664	PPE family protein	Mycobacterium tuberculosis	1773
103669	103669	RNA polymerase beta-subunit	Mycobacterium tuberculosis	1773
103680	103680	PROBABLE SERINE PROTEASE PEPA (SERINE PROTEINASE) (MTB32A)	Mycobacterium tuberculosis	1773
103686	103686	Cutinase precursor CFP21	Mycobacterium tuberculosis	1773
103687	103687	PROBABLE MOLYBDOPTERIN-GUANINE DINUCLEOTIDE BIOSYNTHESIS PROTEIN A MOBA	Mycobacterium tuberculosis	1773
103693	103693	PROBABLE LIPOPROTEIN LPRJ	Mycobacterium tuberculosis	1773
103729	103729	Secreted antigen 85-B fbpB (85B) (antigen 85 complex B) (Mycolyl transferase 85B) (Fibronectin-binding protein B) (Extracellular alpha-antigen)	Mycobacterium tuberculosis H37Rv	1773
103731	103731	Cyclase	Mycobacterium tuberculosis	1773
103737	103737	PPE family protein	Mycobacterium tuberculosis	1773
103745	103745	PROBABLE ISOCITRATE DEHYDROGENASE [NADP] ICD2 (OXALOSUCCINATE DECARBOXYLASE) (IDH) (NADP+-SPECIFIC ICDH) (IDP)	Mycobacterium tuberculosis	1773
103751	103751	Periplasmic phosphate-binding lipoprotein PSTS2 (PBP-2) (PSTS2)	Mycobacterium tuberculosis	1773
103755	103755	POSSIBLE GLYCOSYL TRANSFERASE	Mycobacterium tuberculosis	1773
103756	103756	Acyl-CoA synthetase	Mycobacterium tuberculosis	1773
104610	104610	Protein tyrosine phosphatase, receptor type, N polypeptide 2 isoform 3 precursor	Homo sapiens	9606
105824	105824	EBNA-1 protein	Human gammaherpesvirus 4	10376
107852	107852	Nucleocapsid protein	Human respirovirus 3	11216
108349	108349	120 kDa immunodominant surface protein	Ehrlichia chaffeensis	945
108353	108353	120 kDa immunodominant surface protein	Ehrlichia chaffeensis	945
108634	108634	120 kDa immunodominant surface protein	Ehrlichia chaffeensis	945
108634	108634	120 kDa immunodominant surface protein	Ehrlichia chaffeensis	945
109332	109332	Major capsid protein L1	Human papillomavirus type 16	337041
109519	109519	Protein E7	Human papillomavirus type 16	337041
110139	110139	L2 protein	Human papillomavirus type 16	337041
110284	110284	E2 protein	Human papillomavirus type 16	337041
110284	110284	E2 protein	Human papillomavirus type 16	337041
110293	110293	Probable protein E4	Human papillomavirus type 16	337041
110602	110602	L1 protein	Human papillomavirus type 16	337041
110602	110602	L1 protein	Human papillomavirus type 16	337041
110625	110625	E2 protein	Human papillomavirus type 6	333754
110625	110625	E2 protein	Human papillomavirus type 6	333754
110640	110640	E7 protein	Human papillomavirus type 16	337041
110733	110733	L1 protein	Human papillomavirus type 16	337041
110872	110872	L1 protein	Human papillomavirus type 16	337041
111055	111055	E6 protein	Human papillomavirus type 16	337041
111167	111167	E2 protein	Human papillomavirus type 16	337041
111233	111233	E2 protein	Human papillomavirus type 16	337041
111693	111693	E2 protein	Human papillomavirus type 16	337041
111808	111808	L2	Human papillomavirus type 16	337041
111808	111808	L2	Human papillomavirus type 16	337041
111809	111809	L2 protein	Human papillomavirus type 16	337041
111851	111851	L2	Human papillomavirus type 6	333754
111852	111852	Minor capsid protein L2	Human papillomavirus type 6	333754
112837	112837	L2	Human papillomavirus type 16	337041
113101	113101	UL19	Human alphaherpesvirus 1	10298
113848	113848	Myelin basic protein	Bos taurus	9913
117348	117348	Putative HTLV-1-related endogenous sequence (p25)	Homo sapiens	9606
117366	117366	Putative HTLV-1-related endogenous sequence (p25)	Homo sapiens	9606
117773	117773	Nitrogenase iron protein	Klebsiella pneumoniae	573
117913	117913	Dense granule antigen protein 6	Toxoplasma gondii	5811
118338	118338	Acidic ribosomal phosphoprotein (P1)	Homo sapiens	9606
118478	118478	Acidic ribosomal phosphoprotein (P2)	Homo sapiens	9606
118806	118806	EBNA-1	Human gammaherpesvirus 4	10376
118806	118806	EBNA-1	Human gammaherpesvirus 4	10376
118807	118807	EBNA-1 protein	Human gammaherpesvirus 4	10376
118809	118809	Epstein-Barr nuclear antigen 1	Human herpesvirus 4 strain B95-8	10376
118817	118817	EBNA-1 protein	Human gammaherpesvirus 4	10376
118824	118824	EBNA-1	Human gammaherpesvirus 4	10376
118827	118827	EBNA-1 protein	Human gammaherpesvirus 4	10376
118828	118828	EBNA-1 protein	Human gammaherpesvirus 4	10376
118930	118930	Epstein-Barr nuclear antigen 1	Human herpesvirus 4 strain B95-8	10376
118976	118976	EBNA-1	Human gammaherpesvirus 4	10376
119011	119011	EBNA-1 protein	Human gammaherpesvirus 4	10376
119013	119013	EBNA-1	Human gammaherpesvirus 4	10376
119457	119457	Heat shock protein HSP 90-beta	Homo sapiens	9606
119473	119473	Heat shock protein HSP 90-beta	Homo sapiens	9606
119502	119502	Heat shock protein HSP 90-beta	Homo sapiens	9606
119505	119505	Heat shock protein HSP 90-beta	Homo sapiens	9606
119553	119553	Immunodominant surface protein gp47	Ehrlichia chaffeensis	945
119553	119553	Immunodominant surface protein gp47	Ehrlichia chaffeensis	945
119570	119570	Ankyrin repeat-containing protein	Ehrlichia chaffeensis str. Arkansas	945
119570	119570	Ankyrin repeat-containing protein	Ehrlichia chaffeensis str. Arkansas	945
119571	119571	Ankyrin repeat-containing protein	Ehrlichia chaffeensis str. Arkansas	945
119631	119631	Ankyrin repeat-containing protein	Ehrlichia chaffeensis str. Arkansas	945
[truncated: 322 more rows]
